# Supplementary material for: Characterizing species-specific metabolic signatures in vaginal microbiota across planktonic and biofilm states
Source: Biofilm. 2025 Nov 13;10:100330. doi: 10.1016/j.bioflm.2025.100330 (PMC12682059; doi:10.1016/j.bioflm.2025.100330)
Supplement: Multimedia component 3 [file mmc3.zip › bioflm_100330_Supplementary file 1_mmc3.XLSX]

## Sheet: L cris S Vs MRS
Metabolite	log2 (avg bact/media)	minus log10 q value	P value	q value	L cris S Mean	BL MRS Mean	Fold change	log fold change	Metabolite direction	L_cris_S	L_cris_S	L_cris_S	Variance
(3'-5')-adenylyladenosine	-1.75593	0.720764	0.1	0.190211	0.232453	0.785094	0.296083	-0.528587	CONSUMED	0.232453	0.232453	0.232453	0
(3'-5')-adenylylcytidine	-1.38368	0.720764	0.1	0.190211	0.34883	0.910211	0.383241	-0.416528	CONSUMED	0.34883	0.34883	0.34883	4.62223e-33
(3'-5')-adenylylguanosine	-1.32518	0.720764	0.1	0.190211	0.187304	0.469315	0.399101	-0.398918	CONSUMED	0.187304	0.187304	0.187304	1.15556e-33
(3'-5')-adenylyluridine	-1.13205	0.720764	0.1	0.190211	0.380261	0.833416	0.456268	-0.34078	CONSUMED	0.380261	0.380261	0.380261	0
(3'-5')-cytidylyladenosine	-3.85626	0.720764	0.1	0.190211	0.0801704	1.16109	0.0690478	-1.16085	CONSUMED	0.0801704	0.0801704	0.0801704	0
(3'-5')-cytidylylcytidine	-3.56469	0.720764	0.1	0.190211	0.106814	1.26388	0.0845123	-1.07308	CONSUMED	0.106814	0.106814	0.106814	0
(3'-5')-cytidylyluridine	-3.23751	0.720764	0.1	0.190211	0.157815	1.48846	0.106026	-0.974589	CONSUMED	0.161783	0.147374	0.164287	8.33233e-05
(3'-5')-guanylyladenosine	-5.40971	0.720764	0.1	0.190211	0.0707579	3.00788	0.0235242	-1.62849	CONSUMED	0.0707579	0.0707579	0.0707579	0
(3'-5')-guanylylcytidine	-5.07226	0.720764	0.1	0.190211	0.105578	3.55202	0.0297234	-1.5269	CONSUMED	0.105578	0.105578	0.105578	2.88889e-34
(3'-5')-guanylyluridine	-2.80358	0.720764	0.1	0.190211	0.388703	2.71382	0.143231	-0.843963	CONSUMED	0.388703	0.388703	0.388703	0
(3'-5')-uridylyladenosine	-4.91077	0.720764	0.1	0.190211	0.163043	4.90446	0.0332439	-1.47829	CONSUMED	0.163043	0.163043	0.163043	0
(3'-5')-uridylylcytidine	-3.06949	0.720764	0.1	0.190211	0.429536	3.60586	0.119122	-0.92401	CONSUMED	0.429536	0.429536	0.429536	0
(3'-5')-uridylylguanosine	-3.32781	0.720764	0.1	0.190211	0.264398	2.65478	0.0995929	-1.00177	CONSUMED	0.268978	0.267824	0.25639	4.84233e-05
(3'-5')-uridylyluridine	-6.56392	0.720764	0.1	0.190211	0.0180021	1.70318	0.0105697	-1.97594	CONSUMED	0.0180021	0.0180021	0.0180021	0
(N(1) + N(8))-acetylspermidine	2.31229	0.720764	0.1	0.190211	4.6494	0.936113	4.96671	0.696068	PRODUCED	4.71913	4.55868	4.67039	0.00676627
13-HODE + 9-HODE	2.94694	0.720764	0.1	0.190211	3.94764	0.511943	7.71111	0.887117	PRODUCED	4.2319	3.88872	3.72231	0.0675244
1-methyladenine	0.681225	0.720764	0.1	0.190211	3.43789	2.14399	1.6035	0.205069	PRODUCED	3.49041	3.403	3.42025	0.00214348
1-methyl-beta-carboline-3-carboxylic acid	-0.272625	0.720764	0.1	0.190211	0.830676	1.00346	0.827812	-0.0820684	CONSUMED	0.933616	0.74114	0.817271	0.00939654
1-ribosyl-imidazoleacetate	-3.3888	0.720764	0.1	0.190211	0.116843	1.22386	0.0954709	-1.02013	CONSUMED	0.0898222	0.170886	0.0898222	0.00219043
2'-AMP	-0.920001	0.720764	0.1	0.190211	0.549166	1.03909	0.528509	-0.276948	CONSUMED	0.56936	0.536533	0.541604	0.000312281
2'-deoxyadenosine	1.94094	0.720764	0.1	0.190211	2.75267	0.716924	3.83956	0.584281	PRODUCED	2.67302	2.91246	2.67253	0.01915
2'-deoxyadenosine 5'-monophosphate	5.51398	0.720764	0.1	0.190211	5.75705	0.125987	45.6955	1.65987	PRODUCED	5.80679	5.92306	5.5413	0.0382916
2'-deoxyguanosine	3.88142	0.720764	0.1	0.190211	1.49214	0.101247	14.7375	1.16842	PRODUCED	1.52571	1.39433	1.55638	0.0074104
2'-deoxyuridine	-2.43573	0.720764	0.1	0.190211	0.105795	0.57239	0.18483	-0.733228	CONSUMED	0.128187	0.085512	0.103686	0.000458619
2-hydroxy-4-(methylthio)butanoic acid	-1.68375	0.720764	0.1	0.190211	0.00580578	0.0186518	0.311272	-0.506859	CONSUMED	0.00580578	0.00580578	0.00580578	0
2-hydroxyadipate	-1.68559	0.720764	0.1	0.190211	0.866384	2.78691	0.310877	-0.507412	CONSUMED	0.948086	0.690596	0.960468	0.0232142
2-hydroxybutyrate/2-hydroxyisobutyrate	0.153334	0.720764	0.1	0.190211	1.02207	0.919012	1.11214	0.0461583	PRODUCED	1.05484	0.993398	1.01796	0.000956523
2-hydroxyglutarate	2.74062	0.720764	0.1	0.190211	0.464895	0.0695578	6.68358	0.825009	PRODUCED	0.371857	0.328429	0.694401	0.0399761
2-hydroxyhippurate (salicylurate)	0.74206	0.720764	0.1	0.190211	1.10834	0.662662	1.67256	0.223382	PRODUCED	1.08847	1.10731	1.12925	0.000416606
2-keto-3-deoxy-gluconate	-1.0527	0.720764	0.1	0.190211	2.81908	5.84795	0.482064	-0.316896	CONSUMED	2.84496	2.61199	3.0003	0.0381979
2'-O-methyluridine	2.5595	0.720764	0.1	0.190211	3.19265	0.541585	5.89502	0.770485	PRODUCED	3.28972	3.09118	3.19706	0.00986935
2-oxoarginine	-2.04867	0.720764	0.1	0.190211	0.168684	0.697888	0.241707	-0.616711	CONSUMED	0.173783	0.1532	0.179069	0.0001868
2-phosphoglycerate	2.61316	0.720764	0.1	0.190211	3.91201	0.639381	6.11843	0.78664	PRODUCED	4.03411	4.71627	2.98566	0.759938
2-piperidinone	-0.733592	0.720764	0.1	0.190211	0.974643	1.62061	0.601405	-0.220833	CONSUMED	1.00568	0.92393	0.994318	0.00196117
2-pyrrolidinone	-0.227105	0.720764	0.1	0.190211	0.943823	1.10473	0.854347	-0.0683655	CONSUMED	0.971678	0.918624	0.941167	0.000708963
2R,3R-dihydroxybutyrate	0.55685	0.720764	0.1	0.190211	1.67574	1.13914	1.47105	0.167629	PRODUCED	1.69854	1.62932	1.69935	0.00161632
3-(4-hydroxyphenyl)lactate (HPLA)	5.14268	0.720764	0.1	0.190211	14.5716	0.412481	35.3266	1.5481	PRODUCED	14.7834	14.3064	14.6249	0.05902
3,4-dihydroxybutyrate	-0.100662	0.720764	0.1	0.190211	0.982561	1.05357	0.932605	-0.0303023	CONSUMED	1.00618	0.952571	0.988932	0.000748919
3-amino-2-piperidone	0.473559	0.720764	0.1	0.190211	1.20092	0.864888	1.38853	0.142555	PRODUCED	1.2371	1.18149	1.18418	0.000983312
3'-AMP	-1.44495	0.720764	0.1	0.190211	0.704063	1.91683	0.367305	-0.434973	CONSUMED	0.577167	0.957855	0.577167	0.0483078
3-hydroxybutyrate (BHBA)	-0.806964	0.720764	0.1	0.190211	0.447251	0.782477	0.571583	-0.24292	CONSUMED	0.403945	0.447067	0.490741	0.00188338
3-indoleglyoxylic acid	-0.527211	0.720764	0.1	0.190211	0.772245	1.11291	0.693895	-0.158706	CONSUMED	0.770725	0.752862	0.793148	0.000407482
3-methyl-2-oxobutyrate	0.508808	0.720764	0.1	0.190211	8.75115	6.15033	1.42287	0.153167	PRODUCED	8.71075	7.52308	10.0196	1.55939
3-methylglutarate/2-methylglutarate	0.933056	0.720764	0.1	0.190211	1.70957	0.895381	1.90932	0.280878	PRODUCED	1.50876	1.7795	1.84045	0.0311727
3-sulfo-alanine	1.00388	0.720764	0.1	0.190211	1.39131	0.693786	2.00539	0.302199	PRODUCED	1.27252	1.38858	1.51283	0.0144437
4-guanidinobutanoate	-0.269989	0.720764	0.1	0.190211	1.14313	1.37838	0.829326	-0.0812748	CONSUMED	1.16237	1.12152	1.14549	0.000421487
4-hydroxyglutamate	0.724038	0.720764	0.1	0.190211	1.35109	0.817953	1.6518	0.217957	PRODUCED	1.21578	1.44352	1.39398	0.014346
4-hydroxyphenylacetate	1.7457	0.720764	0.1	0.190211	3.6623	1.09206	3.35358	0.525508	PRODUCED	3.99294	3.37946	3.6145	0.0958047
4-hydroxyphenylpyruvate	-0.458744	0.720764	0.1	0.190211	0.152402	0.209453	0.72762	-0.138096	CONSUMED	0.152402	0.152402	0.152402	0
4-imidazoleacetate	-0.343075	0.720764	0.1	0.190211	1.30247	1.65213	0.788359	-0.103276	CONSUMED	1.33872	1.33752	1.23116	0.00381395
4-methylcatechol sulfate	-0.073494	0.720764	0.1	0.190211	0.999317	1.05154	0.950334	-0.0221239	CONSUMED	1.01534	1	0.982606	0.000268291
4-quinolinecarboxylic acid	0.70471	0.720764	0.1	0.190211	0.872558	0.535372	1.62982	0.212139	PRODUCED	0.954229	0.877465	0.785979	0.00709504
5'- GMP	1.13487	0.720764	0.1	0.190211	2.72846	1.24248	2.19599	0.34163	PRODUCED	3.18866	2.41173	2.58499	0.166344
5-(2-hydroxyethyl)-4-methylthiazole	0.101704	0.720764	0.1	0.190211	1.06409	0.991659	1.07304	0.030616	PRODUCED	1.07531	1.04437	1.07259	0.000293438
5,6-dihydrouridine	2.96691	0.720764	0.1	0.190211	4.32601	0.553296	7.81861	0.89313	PRODUCED	4.4821	4.18996	4.30596	0.021637
5-methylcytidine	-2.85884	0.720764	0.1	0.190211	0.11689	0.847957	0.137849	-0.860596	CONSUMED	0.11689	0.11689	0.11689	0
5-methylthioadenosine (MTA)	-4.845	0.720764	0.1	0.190211	0.125284	3.6007	0.0347945	-1.45849	CONSUMED	0.125284	0.125284	0.125284	0
5-methyluridine (ribothymidine)	-2.03507	0.720764	0.1	0.190211	0.248852	1.0199	0.243996	-0.612617	CONSUMED	0.248852	0.248852	0.248852	0
7-methylguanine	1.16437	0.720764	0.1	0.190211	1.86504	0.832104	2.24135	0.350509	PRODUCED	1.85297	1.83006	1.91207	0.00179076
acetylcarnitine (C2)	-1.42639	0.720764	0.1	0.190211	0.342426	0.92035	0.372061	-0.429386	CONSUMED	0.148282	0.730713	0.148282	0.113075
aconitate [cis or trans]	-0.103394	0.720764	0.1	0.190211	3.72554	4.00234	0.93084	-0.0311248	CONSUMED	3.7854	3.66239	3.72882	0.00379069
adenine	2.84605	0.720764	0.1	0.190211	2.81317	0.391247	7.19028	0.856746	PRODUCED	2.77603	2.88736	2.77613	0.00412746
adenosine	-12.4711	0.720764	0.1	0.190211	0.00235522	13.3719	0.000176131	-3.75416	CONSUMED	0.00444749	0.00130908	0.00130908	3.2832e-06
adenosine-2',3'-cyclic monophosphate	-2.15669	0.720764	0.1	0.190211	0.427928	1.90809	0.224271	-0.649227	CONSUMED	0.434942	0.422916	0.425927	3.91597e-05
adipate	0.969188	0.720764	0.1	0.190211	1.02992	0.526077	1.95774	0.291755	PRODUCED	1.1295	1.00621	0.954054	0.00811757
agmatine	0.156052	0.720764	0.1	0.190211	1.73462	1.55679	1.11423	0.0469763	PRODUCED	1.72294	1.80822	1.67271	0.00469331
ala-ile-ala	-0.310455	0.720764	0.1	0.190211	0.76018	0.942698	0.806387	-0.0934563	CONSUMED	0.762332	0.743155	0.775054	0.000257865
ala-leu-ala	-1.26018	0.720764	0.1	0.190211	0.109336	0.261888	0.417493	-0.379351	CONSUMED	0.113791	0.0991257	0.115093	7.86181e-05
alanylhistidine	-2.86129	0.720764	0.1	0.190211	0.142418	1.0349	0.137615	-0.861333	CONSUMED	0.142418	0.142418	0.142418	0
alanylleucine	-6.28172	0.720764	0.1	0.190211	0.0126922	0.987463	0.0128533	-1.89098	CONSUMED	0.0142559	0.010403	0.0134176	4.10597e-06
alanyllysine	-6.05774	0.720764	0.1	0.190211	0.0176893	1.17835	0.015012	-1.82356	CONSUMED	0.0172836	0.0166597	0.0191248	1.64265e-06
alanylproline	2.44032	0.720764	0.1	0.190211	5.59484	1.03081	5.42764	0.734611	PRODUCED	5.42016	5.96324	5.40112	0.101882
alpha-glutamylglutamate	-1.70756	0.720764	0.1	0.190211	0.468249	1.52933	0.306178	-0.514026	CONSUMED	0.475252	0.46091	0.468584	5.15077e-05
alpha-hydroxyisocaproate	3.67584	0.720764	0.1	0.190211	7.79127	0.609633	12.7803	1.10654	PRODUCED	8.11019	8.14893	7.11468	0.343704
alpha-ketoglutarate	0.644604	0.720764	0.1	0.190211	4.86598	3.11261	1.56331	0.194045	PRODUCED	4.705	4.93257	4.96037	0.019629
AMP	0.563866	0.720764	0.1	0.190211	2.15248	1.45613	1.47823	0.169741	PRODUCED	2.15902	2.15887	2.13957	0.000125081
anthranilate	0.163402	0.720764	0.1	0.190211	1.14127	1.01906	1.11993	0.049189	PRODUCED	1.17404	1.12584	1.12393	0.000806488
arabitol/xylitol	0.379324	0.720764	0.1	0.190211	1.13118	0.869649	1.30073	0.114188	PRODUCED	1.17212	1.17924	1.04218	0.00595334
arabonate/xylonate	0.361496	0.720764	0.1	0.190211	5.99728	4.66802	1.28476	0.108821	PRODUCED	6.21694	5.25103	6.52386	0.441208
asparagine	-0.0822053	0.720764	0.1	0.190211	1.38263	1.46371	0.944613	-0.0247463	CONSUMED	1.41645	1.384	1.34746	0.0011911
aspartate	0.19532	0.720764	0.1	0.190211	1.19807	1.04637	1.14498	0.058797	PRODUCED	1.233	1.2114	1.1498	0.00186397
aspartylaspartate	0.226153	0.720764	0.1	0.190211	1.27829	1.09283	1.16971	0.0680789	PRODUCED	1.1932	1.3212	1.32047	0.00543002
beta-citrylglutamate	1.01563	0.720764	0.1	0.190211	0.440479	0.217867	2.02178	0.305734	PRODUCED	0.458137	0.329729	0.533571	0.0106217
beta-guanidinopropanoate	-0.166786	0.720764	0.1	0.190211	0.959908	1.07755	0.890825	-0.0502076	CONSUMED	0.998935	0.887253	0.993535	0.00396631
bilirubin degradation product, C16H18N2O5 (1)*	-0.175332	0.720764	0.1	0.190211	1.16018	1.3101	0.885564	-0.0527801	CONSUMED	1.19612	1.13238	1.15204	0.00106529
biotin	-2.10359	0.720764	0.1	0.190211	0.25722	1.10547	0.232679	-0.633243	CONSUMED	0.25722	0.25722	0.25722	0
butyrate/isobutyrate (4:0)	-1.60382	0.720764	0.1	0.190211	0.471696	1.4337	0.329005	-0.482797	CONSUMED	0.530482	0.402783	0.481823	0.00415371
butyrylglutamine/isobutyrylglutamine	-0.240548	0.720764	0.1	0.190211	1.02334	1.20901	0.846423	-0.0724123	CONSUMED	1.01015	1.02205	1.0378	0.000192283
cadaverine	-0.347668	0.720764	0.1	0.190211	0.383755	0.488328	0.785853	-0.104658	CONSUMED	0.399687	0.401176	0.350401	0.000834911
caproate (6:0)	-1.26922	0.720764	0.1	0.190211	0.400091	0.96434	0.414885	-0.382072	CONSUMED	0.348469	0.336891	0.514912	0.00992146
carboxymethylarginine	-0.672409	0.720764	0.1	0.190211	1.04177	1.6603	0.627458	-0.202415	CONSUMED	1.12423	1	1.00108	0.00509991
carnitine	-0.156946	0.720764	0.1	0.190211	0.339046	0.378011	0.896922	-0.0472454	CONSUMED	0.332551	0.341823	0.342765	3.18674e-05
carnosine	0.697891	0.720764	0.1	0.190211	0.385193	0.237461	1.62213	0.210086	PRODUCED	0.395449	0.356613	0.403515	0.000628862
choline	-0.120032	0.720764	0.1	0.190211	0.864203	0.93918	0.920167	-0.0361331	CONSUMED	0.862811	0.879943	0.849854	0.0002278
citraconate/glutaconate	2.40902	0.720764	0.1	0.190211	7.41103	1.39538	5.31113	0.725187	PRODUCED	7.02328	7.14128	8.06854	0.32772
citrate	-0.104737	0.720764	0.1	0.190211	4.15114	4.46371	0.929974	-0.031529	CONSUMED	4.17063	4.17983	4.10294	0.00176298
citrulline	-0.174466	0.720764	0.1	0.190211	1.26196	1.42418	0.886095	-0.0525195	CONSUMED	1.22498	1.29019	1.27071	0.00112049
CMP	2.56399	0.720764	0.1	0.190211	3.89259	0.658264	5.91341	0.771838	PRODUCED	4.02501	3.40319	4.24956	0.192237
creatine	-0.189429	0.720764	0.1	0.190211	0.0487339	0.0555719	0.876953	-0.0570238	CONSUMED	0.0515867	0.0434574	0.0511577	2.09278e-05
creatinine	-0.428837	0.720764	0.1	0.190211	0.0513915	0.0691806	0.742861	-0.129093	CONSUMED	0.0497999	0.0529632	0.0514115	2.50187e-06
cyclo(gly-phe)	0.345793	0.720764	0.1	0.190211	0.486858	0.383096	1.27085	0.104094	PRODUCED	0.52469	0.472994	0.46289	0.00109896
cyclo(his-pro) (D,L)	0.306711	0.720764	0.1	0.190211	0.978677	0.791244	1.23688	0.0923293	PRODUCED	0.998173	0.974065	0.963794	0.000311449
cyclo(phe-pro)	-0.220891	0.720764	0.1	0.190211	0.912329	1.06328	0.858035	-0.0664948	CONSUMED	1.0076	0.701166	1.02822	0.0335487
cyclo(pro-arg)	0.411881	0.720764	0.1	0.190211	0.956111	0.718654	1.33042	0.123989	PRODUCED	0.976194	0.922741	0.969397	0.000846687
cyclo(pro-arg) (D,L)	-0.130388	0.720764	0.1	0.190211	0.942843	1.03202	0.913586	-0.0392507	CONSUMED	0.998666	0.908494	0.921368	0.00237863
cystathionine	-1.13707	0.720764	0.1	0.190211	0.92836	2.04178	0.454682	-0.342292	CONSUMED	0.892433	0.949068	0.943581	0.000975633
cysteine	-3.65518	0.720764	0.1	0.190211	0.0921883	1.16143	0.0793745	-1.10032	CONSUMED	0.0893773	0.0893773	0.0978102	2.37042e-05
cysteine s-sulfate	-1.09602	0.720764	0.1	0.190211	0.0814443	0.174099	0.467806	-0.329934	CONSUMED	0.0865443	0.0783353	0.0794534	1.98194e-05
cysteine sulfinic acid	-2.65288	0.720764	0.1	0.190211	0.156901	0.986784	0.159002	-0.798598	CONSUMED	0.156901	0.156901	0.156901	0
cysteine-glutathione disulfide	-0.595808	0.720764	0.1	0.190211	0.672354	1.01614	0.661674	-0.179356	CONSUMED	0.505533	0.756532	0.754998	0.0208727
cysteinylglycine	-3.66447	0.720764	0.1	0.190211	0.171464	2.17414	0.0788649	-1.10312	CONSUMED	0.171464	0.171464	0.171464	1.15556e-33
cystine	3.13415	0.720764	0.1	0.190211	0.844732	0.0962158	8.77955	0.943472	PRODUCED	0.530337	1.33482	0.669036	0.184951
cytidine	-3.52253	0.720764	0.1	0.190211	0.133438	1.53344	0.0870186	-1.06039	CONSUMED	0.137875	0.120441	0.141997	0.000130937
cytidine 2' or 3'-monophosphate (2' or 3'-CMP)	-0.661433	0.720764	0.1	0.190211	0.710291	1.12343	0.63225	-0.199111	CONSUMED	0.684445	0.727469	0.718959	0.000519123
cytidine 2',3'-cyclic monophosphate	-1.24662	0.720764	0.1	0.190211	0.583433	1.3844	0.421434	-0.375271	CONSUMED	0.605664	0.560548	0.584087	0.000509175
cytosine	6.29033	0.720764	0.1	0.190211	35.1068	0.448553	78.2668	1.89358	PRODUCED	35.719	35.3432	34.2582	0.575392
daidzein	0.385032	0.720764	0.1	0.190211	249.349	190.942	1.30589	0.115906	PRODUCED	257.979	238.615	251.453	97.0581
daidzin	-0.516069	0.720764	0.1	0.190211	1.17787	1.68441	0.699275	-0.155352	CONSUMED	1.19351	1.16415	1.17593	0.000218392
deoxycarnitine	-0.296131	0.720764	0.1	0.190211	0.194774	0.239152	0.814433	-0.0891444	CONSUMED	0.21916	0.20064	0.16452	0.000772189
deoxycholate	1.25591	0.720764	0.1	0.190211	1.55377	0.650608	2.38818	0.378068	PRODUCED	1.6827	1.63668	1.34193	0.034187
dihydroferulate	2.81081	0.720764	0.1	0.190211	1.07326	0.152955	7.0168	0.846139	PRODUCED	1.0742	1	1.14557	0.00529857
dihydroorotate	-1.56214	0.720764	0.1	0.190211	0.570458	1.68452	0.338647	-0.470252	CONSUMED	0.547947	0.620775	0.542652	0.00190586
ectoine	-0.174279	0.720764	0.1	0.190211	7.90955	8.92514	0.886211	-0.0524631	CONSUMED	8.25025	7.37308	8.10533	0.221104
enterolactone sulfate	0.113822	0.720764	0.1	0.190211	1.64591	1.52105	1.08209	0.0342638	PRODUCED	1.71486	1.61403	1.60885	0.00357181
erythritol	-1.02314	0.720764	0.1	0.190211	0.61067	1.24108	0.492046	-0.307994	CONSUMED	0.728139	0.821678	0.282193	0.0831104
fructose	-0.801206	0.720764	0.1	0.190211	7.0892	12.3533	0.573869	-0.241187	CONSUMED	6.92458	7.18596	7.15705	0.0205337
fructosyllysine	-0.243909	0.720764	0.1	0.190211	4.43162	5.24791	0.844454	-0.073424	CONSUMED	4.706	4.24935	4.33951	0.0584935
fumarate	3.27745	0.720764	0.1	0.190211	6.00495	0.619297	9.69639	0.98661	PRODUCED	5.73997	6.31206	5.96281	0.0831536
gamma-glutamylalanine	-0.363376	0.720764	0.1	0.190211	1.08762	1.39915	0.777344	-0.109387	CONSUMED	1.25278	0.866046	1.14404	0.0397778
gamma-glutamylglycine	-0.823943	0.720764	0.1	0.190211	0.601988	1.06566	0.564896	-0.248031	CONSUMED	0.87618	0.205689	0.724095	0.123572
gamma-glutamylleucine	1.84876	0.720764	0.1	0.190211	2.57742	0.71557	3.60191	0.556533	PRODUCED	2.70281	2.419	2.61044	0.020955
gamma-glutamylmethionine	-2.08484	0.720764	0.1	0.190211	0.151202	0.641444	0.235722	-0.627601	CONSUMED	0.151202	0.151202	0.151202	0
gamma-glutamylphenylalanine	-0.0760599	0.720764	0.1	0.190211	4.31714	4.55085	0.948645	-0.0228963	CONSUMED	4.43199	4.2069	4.31252	0.0126825
gamma-glutamyltyrosine	-0.169153	0.720764	0.1	0.190211	6.45613	7.25926	0.889364	-0.0509203	CONSUMED	6.4682	6.41272	6.48748	0.00150643
gluconate	1.82659	0.720764	0.1	0.190211	9.86132	2.78021	3.54697	0.549858	PRODUCED	9.75611	9.751	10.0768	0.0348416
glucose	-0.189021	0.720764	0.1	0.190211	4.20579	4.79456	0.877201	-0.0569009	CONSUMED	4.32379	4.23377	4.05982	0.018006
glucose 6-phosphate	3.04558	0.720764	0.1	0.190211	0.426771	0.0516873	8.25679	0.916811	PRODUCED	0.468196	0.406845	0.405274	0.00128761
glucuronate	0.72179	0.720764	0.1	0.190211	2.58478	1.56727	1.64923	0.21728	PRODUCED	2.51625	2.5012	2.7369	0.0174104
glucuronide of C10H18O2 (8)	-0.844385	0.720764	0.1	0.190211	1.23946	2.22545	0.556948	-0.254185	CONSUMED	1.15446	1.31135	1.25257	0.00628212
glutamate	0.141841	0.720764	0.1	0.190211	1.30947	1.18685	1.10331	0.0426983	PRODUCED	1.30068	1.34383	1.2839	0.000955876
glutamine	3.97719	0.720764	0.1	0.190211	8.12887	0.516152	15.749	1.19725	PRODUCED	8.04843	8.3338	8.00437	0.0319827
glutamine_degradant	-0.218127	0.720764	0.1	0.190211	1.08436	1.26135	0.859681	-0.0656629	CONSUMED	1.16127	0.954222	1.13759	0.0128421
glutarate (C5-DC)	0.291894	0.720764	0.1	0.190211	1.23655	1.01005	1.22425	0.0878687	PRODUCED	1.0715	1.33151	1.30664	0.0205852
glycerol 3-phosphate	1.08311	0.720764	0.1	0.190211	1.44715	0.683069	2.1186	0.326048	PRODUCED	1.4426	1.49221	1.40663	0.00184655
glycerophosphoglycerol	1.43785	0.720764	0.1	0.190211	2.79415	1.03137	2.70917	0.432836	PRODUCED	2.83899	2.75045	2.79301	0.00196091
glycerophosphoserine	-0.070216	0.720764	0.1	0.190211	1.05014	1.10251	0.952495	-0.0211371	CONSUMED	1.04156	1.05429	1.05456	5.51735e-05
glycine	0.149743	0.720764	0.1	0.190211	1.05495	0.950941	1.10937	0.0450771	PRODUCED	1.05951	1.08728	1.01805	0.00121365
glycylisoleucine	-0.502095	0.720764	0.1	0.190211	1.98088	2.80546	0.706081	-0.151146	CONSUMED	2.01402	1.90299	2.02565	0.00458463
glycylleucine	-0.158732	0.720764	0.1	0.190211	1.00679	1.12388	0.895812	-0.0477832	CONSUMED	1.02192	1.01214	0.986303	0.000338615
glycylproline	3.81571	0.720764	0.1	0.190211	14.8477	1.05443	14.0813	1.14864	PRODUCED	15.2641	14.5574	14.7217	0.136797
glycylvaline	0.191979	0.720764	0.1	0.190211	1.82911	1.60121	1.14233	0.0577913	PRODUCED	1.8925	1.7513	1.84353	0.00513985
guanine	2.88143	0.720764	0.1	0.190211	5.60386	0.760486	7.36879	0.867396	PRODUCED	5.83059	5.21817	5.76281	0.112714
guanosine	-7.20915	0.720764	0.1	0.190211	0.026092	3.86081	0.00675816	-2.17017	CONSUMED	0.0237167	0.02451	0.0300492	1.19019e-05
guanosine 2'-monophosphate (2'-GMP)	-0.30839	0.720764	0.1	0.190211	0.884927	1.09583	0.807542	-0.0928347	CONSUMED	0.894575	0.8776	0.882607	7.6079e-05
guanosine-2',3'-cyclic monophosphate	-2.20968	0.720764	0.1	0.190211	0.57246	2.64804	0.216183	-0.665179	CONSUMED	0.581066	0.559117	0.577198	0.000137275
harmane	0.345	0.720764	0.1	0.190211	1.17614	0.925985	1.27015	0.103855	PRODUCED	1.18914	1.10333	1.23596	0.00452439
heptanoate (7:0)	-1.59224	0.720764	0.1	0.190211	0.412753	1.24453	0.331655	-0.479313	CONSUMED	0.412753	0.412753	0.412753	0
histamine	0.854439	0.720764	0.1	0.190211	0.479905	0.265426	1.80806	0.257212	PRODUCED	0.496828	0.48173	0.461156	0.00032062
histidine	0.430488	0.720764	0.1	0.190211	1.08047	0.801719	1.34769	0.12959	PRODUCED	1.08932	1.0844	1.06769	0.000128563
histidine betaine (hercynine)	-0.267607	0.720764	0.1	0.190211	1.05355	1.26827	0.830696	-0.0805577	CONSUMED	1.02917	0.971205	1.16027	0.00938168
histidylalanine	-0.492555	0.720764	0.1	0.190211	0.770712	1.08434	0.710765	-0.148274	CONSUMED	0.745233	0.830296	0.736606	0.00268134
homocitrulline	0.372103	0.720764	0.1	0.190211	1.09912	0.849243	1.29424	0.112014	PRODUCED	1.02826	1.04804	1.22107	0.0112511
hydantoin-5-propionate	0.453559	0.720764	0.1	0.190211	1.12594	0.822204	1.36941	0.136535	PRODUCED	1.26158	1.20251	0.913722	0.0346491
hydroxyproline	0.521057	0.720764	0.1	0.190211	0.704738	0.491105	1.43501	0.156854	PRODUCED	0.683267	0.709524	0.721424	0.000381179
hypoxanthine	0.820194	0.720764	0.1	0.190211	0.934754	0.529413	1.76564	0.246903	PRODUCED	0.896516	0.997303	0.910444	0.00298271
imidazole lactate	1.03408	0.720764	0.1	0.190211	2.45754	1.20009	2.04781	0.311289	PRODUCED	2.70344	2.18184	2.48734	0.0686838
indoleacetate	2.29611	0.720764	0.1	0.190211	2.01873	0.411035	4.91133	0.691199	PRODUCED	2.07768	1.87626	2.10225	0.0153739
indolelactate	6.80826	0.720764	0.1	0.190211	58.0149	0.517666	112.07	2.04949	PRODUCED	59.1161	57.9665	56.9622	1.16155
inosine	-6.98739	0.720764	0.1	0.190211	0.00637987	0.809517	0.00788108	-2.10341	CONSUMED	0.00637987	0.00637987	0.00637987	0
Isobar: hexose diphosphates	1.23438	0.720764	0.1	0.190211	3.68224	1.56504	2.35281	0.371587	PRODUCED	3.7767	3.21586	4.05416	0.182382
isobutyrylglycine (C4)	-0.563831	0.720764	0.1	0.190211	1.34114	1.98246	0.676503	-0.16973	CONSUMED	1.3474	1.3576	1.31843	0.000413015
isocitric lactone	0.732898	0.720764	0.1	0.190211	8.85993	5.33096	1.66197	0.220624	PRODUCED	9.63584	8.91811	8.02582	0.65058
isoleucine	0.219123	0.720764	0.1	0.190211	1.19423	1.02595	1.16403	0.0659624	PRODUCED	1.20836	1.14657	1.22775	0.00179759
isoleucylglycine	-2.34059	0.720764	0.1	0.190211	0.162685	0.824016	0.19743	-0.704587	CONSUMED	0.161507	0.156728	0.16982	4.38904e-05
isovalerate (C5)	-1.26629	0.720764	0.1	0.190211	0.404079	0.971982	0.415727	-0.381192	CONSUMED	0.488669	0.38496	0.338607	0.00590383
isovalerylglycine	-0.303222	0.720764	0.1	0.190211	1.7457	2.15401	0.810441	-0.0912788	CONSUMED	1.77457	1.71127	1.75126	0.00102472
isovalerylphenylalanine	-0.120883	0.720764	0.1	0.190211	1.29365	1.40672	0.919625	-0.0363893	CONSUMED	1.28314	1.30429	1.29352	0.000111788
kynurenate	0.383965	0.720764	0.1	0.190211	0.717086	0.549524	1.30492	0.115585	PRODUCED	0.762276	0.676751	0.712232	0.00184629
lactate	2.35151	0.720764	0.1	0.190211	9.24488	1.81145	5.10358	0.707875	PRODUCED	9.38709	8.83798	9.50956	0.127925
leucine	0.367736	0.720764	0.1	0.190211	1.01875	0.789529	1.29033	0.110699	PRODUCED	0.993822	1.09178	0.970653	0.00413376
leucylglutamine	-4.6414	0.720764	0.1	0.190211	0.0557831	1.39221	0.0400681	-1.3972	CONSUMED	0.0855177	0.029047	0.0527846	0.000803978
leucylglycine	-4.35847	0.720764	0.1	0.190211	0.0619445	1.27067	0.0487496	-1.31203	CONSUMED	0.0627594	0.0622556	0.0608185	1.01436e-06
leu-val-val	-2.82467	0.720764	0.1	0.190211	0.115952	0.82146	0.141153	-0.85031	CONSUMED	0.109747	0.113743	0.124365	5.70758e-05
lysylalanine	-0.258764	0.720764	0.1	0.190211	1.00411	1.20137	0.835804	-0.0778956	CONSUMED	1.00849	1.01232	0.991507	0.000122732
lysylleucine	-0.242366	0.720764	0.1	0.190211	0.939539	1.11141	0.845358	-0.0729595	CONSUMED	0.960695	0.927932	0.929991	0.000336728
malate	0.772266	0.720764	0.1	0.190211	1.01027	0.591511	1.70795	0.232475	PRODUCED	1.01537	1.04412	0.971325	0.00134416
mannose	0.947409	0.720764	0.1	0.190211	3.90623	2.02563	1.92841	0.285198	PRODUCED	4.07417	4.03674	3.60778	0.0671561
methionine	-6.77654	0.720764	0.1	0.190211	0.00892317	0.978274	0.00912134	-2.03994	CONSUMED	0.00829653	0.00884787	0.00962512	4.45539e-07
methionine sulfone	1.71905	0.720764	0.1	0.190211	2.19757	0.667509	3.2922	0.517486	PRODUCED	2.25598	2.05503	2.2817	0.0154033
methionine sulfoxide	1.22356	0.720764	0.1	0.190211	2.87917	1.23293	2.33523	0.368329	PRODUCED	2.8452	2.92523	2.86706	0.0017111
methylsuccinate	0.766806	0.720764	0.1	0.190211	1.53729	0.903493	1.7015	0.230832	PRODUCED	1.30134	1.63516	1.67538	0.0421583
methylthioadenosine sulfoxide	-1.6761	0.720764	0.1	0.190211	1.28772	4.11508	0.312928	-0.504556	CONSUMED	1.30638	1.33502	1.22177	0.00346784
mevalonate	0.770662	0.720764	0.1	0.190211	2.33374	1.36792	1.70605	0.231992	PRODUCED	2.27812	2.26091	2.46219	0.0124487
m-tyramine sulfate	-0.475309	0.720764	0.1	0.190211	0.950598	1.32154	0.719313	-0.143082	CONSUMED	1.00298	1.00036	0.84846	0.00782593
N(1)-acetylspermine	2.45041	0.720764	0.1	0.190211	3.89397	0.712436	5.46571	0.737646	PRODUCED	3.94107	3.89194	3.8489	0.00212713
N,N-dimethyl-pro-pro	0.509727	0.720764	0.1	0.190211	8.31085	5.83717	1.42378	0.153443	PRODUCED	8.16887	8.58159	8.18209	0.0550172
N1,N12-diacetylspermine	3.47238	0.720764	0.1	0.190211	1.53729	0.138504	11.0992	1.04529	PRODUCED	1.57236	1.46449	1.575	0.00397579
N1-methylinosine	-1.74051	0.720764	0.1	0.190211	0.174747	0.583923	0.299263	-0.523946	CONSUMED	0.174747	0.174747	0.174747	0
N2,N2-dimethylguanosine	-2.26577	0.720764	0.1	0.190211	0.236324	1.13651	0.207938	-0.682066	CONSUMED	0.236324	0.236324	0.236324	0
N4-acetylcytidine	-1.7533	0.720764	0.1	0.190211	0.363225	1.22454	0.296622	-0.527796	CONSUMED	0.363225	0.363225	0.363225	4.62223e-33
N6-acetyllysine	0.113446	0.720764	0.1	0.190211	1.08951	1.00712	1.08181	0.0341507	PRODUCED	1.08577	1.06676	1.11601	0.000616952
N6-methyladenosine	-4.09746	0.720764	0.1	0.190211	0.0499801	0.855571	0.0584172	-1.23346	CONSUMED	0.0499801	0.0499801	0.0499801	7.22224e-35
N6-succinyladenosine	-2.59894	0.720764	0.1	0.190211	0.163252	0.989043	0.16506	-0.782358	CONSUMED	0.163252	0.163252	0.163252	0
N-acetylalanine	-0.356359	0.720764	0.1	0.190211	1.01924	1.30483	0.781133	-0.107275	CONSUMED	1.03103	1.01822	1.00849	0.000127844
N-acetylarginine	-0.20809	0.720764	0.1	0.190211	0.993984	1.14821	0.865683	-0.0626412	CONSUMED	0.983321	1.03563	0.963002	0.00140403
N-acetylaspartate (NAA)	0.335772	0.720764	0.1	0.190211	0.601378	0.476508	1.26205	0.101077	PRODUCED	0.637384	0.572864	0.593885	0.00108281
N-acetylcitrulline	-0.490925	0.720764	0.1	0.190211	2.17866	3.06176	0.711569	-0.147783	CONSUMED	2.14171	2.40999	1.98427	0.0463328
N-acetylcysteine	-0.275361	0.720764	0.1	0.190211	1.06427	1.28808	0.826243	-0.082892	CONSUMED	1.05382	1.01305	1.12593	0.00326741
N-acetylglutamine	0.528239	0.720764	0.1	0.190211	0.840446	0.582766	1.44217	0.159016	PRODUCED	0.832916	0.786993	0.90143	0.0033165
N-acetylhistidine	0.514477	0.720764	0.1	0.190211	2.05084	1.43569	1.42848	0.154873	PRODUCED	2.23869	1.99058	1.92326	0.027599
N-acetylisoleucine	0.216283	0.720764	0.1	0.190211	1.2706	1.0937	1.16174	0.0651076	PRODUCED	1.3217	1.29539	1.1947	0.004493
N-acetylmethionine	-6.66178	0.720764	0.1	0.190211	0.00468574	0.474432	0.00987654	-2.0054	CONSUMED	0.00468574	0.00468574	0.00468574	0
N-acetylmethionine sulfoxide	0.761446	0.720764	0.1	0.190211	0.953635	0.562554	1.69519	0.229218	PRODUCED	0.957623	0.968915	0.934368	0.000310296
N-acetylphenylalanine	-0.156833	0.720764	0.1	0.190211	0.962898	1.07347	0.896992	-0.0472114	CONSUMED	0.974704	0.960154	0.953836	0.000114515
N-acetylproline	-0.563385	0.720764	0.1	0.190211	0.965253	1.42639	0.676712	-0.169596	CONSUMED	1.02983	0.953989	0.911943	0.00356943
N-acetylputrescine	-0.149892	0.720764	0.1	0.190211	0.970363	1.0766	0.901318	-0.045122	CONSUMED	0.978306	0.995429	0.937353	0.000890533
N-acetylthreonine	0.577768	0.720764	0.1	0.190211	1.5197	1.0182	1.49254	0.173926	PRODUCED	1.37429	1.90972	1.27509	0.11655
N-acetyltyrosine	0.0456435	0.720764	0.1	0.190211	1.30795	1.26722	1.03214	0.0137401	PRODUCED	1.31795	1.30337	1.30253	7.518e-05
NAD+	3.80152	0.720764	0.1	0.190211	1.24324	0.0891624	13.9435	1.14437	PRODUCED	1.23817	1.12896	1.36259	0.0136646
N-butyryl-phenylalanine	-0.0972696	0.720764	0.1	0.190211	1.30555	1.39661	0.9348	-0.0292811	CONSUMED	1.34664	1.25815	1.31187	0.00198759
N-carbamoylvaline	-0.145084	0.720764	0.1	0.190211	1.10359	1.22035	0.904327	-0.0436746	CONSUMED	1.16243	1.07913	1.06922	0.00262108
N-formylkynurenine	0.231585	0.720764	0.1	0.190211	0.699468	0.595736	1.17412	0.069714	PRODUCED	0.730926	0.681231	0.686247	0.000748495
N-formylmethionine	-3.8354	0.720764	0.1	0.190211	0.0529342	0.755625	0.0700535	-1.15457	CONSUMED	0.0529342	0.0529342	0.0529342	0
N-formylphenylalanine	-0.441533	0.720764	0.1	0.190211	1.2932	1.75623	0.736352	-0.132915	CONSUMED	1.29986	1.27654	1.30321	0.000210991
N-glycolylneuraminate	-1.24837	0.720764	0.1	0.190211	0.824743	1.95936	0.420924	-0.375796	CONSUMED	1	0.694447	0.779781	0.0248568
nicotinamide	-5.44342	0.720764	0.1	0.190211	0.0516563	2.24779	0.022981	-1.63863	CONSUMED	0.0510943	0.0483596	0.055515	1.30369e-05
nicotinate	0.719308	0.720764	0.1	0.190211	2.95319	1.79374	1.64639	0.216533	PRODUCED	3.11537	2.72202	3.02219	0.0422501
nicotinate ribonucleoside	-1.15159	0.720764	0.1	0.190211	0.268271	0.595988	0.450128	-0.346664	CONSUMED	0.243543	0.243543	0.317726	0.00183434
N-isobutyryl-phenylalanine	-0.180429	0.720764	0.1	0.190211	1.15764	1.31186	0.882441	-0.0543145	CONSUMED	1.24145	1.06013	1.17134	0.00835982
N-lactoyl histidine	4.92992	0.720764	0.1	0.190211	17.3273	0.568429	30.4827	1.48405	PRODUCED	16.8056	17.637	17.5392	0.206505
N-lactoyl isoleucine	0.238414	0.720764	0.1	0.190211	3.37067	2.85724	1.17969	0.0717697	PRODUCED	3.46399	3.05717	3.59084	0.0777305
N-lactoyl leucine	0.241025	0.720764	0.1	0.190211	3.14139	2.65807	1.18183	0.0725556	PRODUCED	3.14733	3.25562	3.02121	0.0137636
N-lactoyl phenylalanine	0.136799	0.720764	0.1	0.190211	2.81814	2.5632	1.09946	0.0411807	PRODUCED	2.81141	2.77283	2.87019	0.0024039
N-lactoyl tyrosine	0.223549	0.720764	0.1	0.190211	1.72629	1.47849	1.1676	0.0672949	PRODUCED	1.74859	1.72833	1.70195	0.000547103
N-lactoyl valine	0.231716	0.720764	0.1	0.190211	2.80703	2.39052	1.17423	0.0697536	PRODUCED	2.8122	2.80259	2.80629	2.3479e-05
N-oleoylserine	-1.21265	0.720764	0.1	0.190211	0.926888	2.14819	0.431474	-0.365045	CONSUMED	1	0.987285	0.79338	0.0134088
N-propionylmethionine	-4.22002	0.720764	0.1	0.190211	0.0608078	1.13321	0.0536596	-1.27035	CONSUMED	0.0608078	0.0608078	0.0608078	0
octadecanedioate (C18)	2.02481	0.720764	0.1	0.190211	3.42967	0.8428	4.06938	0.609528	PRODUCED	3.65118	2.86206	3.77577	0.245515
oleate/vaccenate (18:1)	2.14663	0.720764	0.1	0.190211	24.0501	5.43147	4.42792	0.6462	PRODUCED	29.8449	20.8593	21.4462	25.2706
oleoyl ethanolamide	-0.664449	0.720764	0.1	0.190211	0.565807	0.896782	0.63093	-0.200019	CONSUMED	0.756475	0.470473	0.470473	0.0272657
ophthalmate	-4.84923	0.720764	0.1	0.190211	0.0476624	1.37385	0.0346925	-1.45976	CONSUMED	0.0476624	0.0476624	0.0476624	0
ornithine	-0.234893	0.720764	0.1	0.190211	1.07253	1.26217	0.849748	-0.0707097	CONSUMED	1.12398	1.00959	1.08402	0.00337029
orotate	-4.66894	0.720764	0.1	0.190211	0.0434925	1.10638	0.0393105	-1.40549	CONSUMED	0.0434925	0.0434925	0.0434925	0
orotidine	0.651785	0.720764	0.1	0.190211	1.6304	1.03774	1.57111	0.196207	PRODUCED	1.62474	1.66616	1.60031	0.0011082
o-tyrosine	0.382973	0.720764	0.1	0.190211	0.998873	0.765991	1.30403	0.115286	PRODUCED	1.03629	0.951996	1.00833	0.00184342
oxalate (ethanedioate)	-0.17022	0.720764	0.1	0.190211	0.860261	0.967991	0.888707	-0.0512412	CONSUMED	0.86451	0.883159	0.833113	0.000639697
oxindolylalanine	0.487319	0.720764	0.1	0.190211	0.786734	0.561217	1.40184	0.146698	PRODUCED	0.8157	0.775502	0.769001	0.000639836
palmitoleate (16:1n7)	-0.427377	0.720764	0.1	0.190211	1.03917	1.39747	0.743612	-0.128653	CONSUMED	0.974689	0.999828	1.14301	0.00824369
p-cresol sulfate	-0.109176	0.720764	0.1	0.190211	0.607228	0.654963	0.927118	-0.0328652	CONSUMED	0.622581	0.609281	0.589821	0.000271459
pentose acid	-0.288616	0.720764	0.1	0.190211	3.99733	4.88261	0.818687	-0.0868821	CONSUMED	3.67904	3.93848	4.37446	0.123498
phenol sulfate	0.900727	0.720764	0.1	0.190211	0.540526	0.289515	1.86701	0.271146	PRODUCED	0.518121	0.538505	0.564953	0.000551386
phenylacetate	1.92999	0.720764	0.1	0.190211	5.94376	1.55983	3.81053	0.580985	PRODUCED	6.11546	6.1096	5.60622	0.0854584
phenylacetylphenylalanine	-0.668789	0.720764	0.1	0.190211	1.00763	1.60186	0.629035	-0.201325	CONSUMED	1.04872	1	0.974157	0.00143362
phenylalanine	-0.0823316	0.720764	0.1	0.190211	0.896692	0.949353	0.94453	-0.0247843	CONSUMED	0.894386	0.911586	0.884103	0.000192811
phenylalanylalanine	-2.7259	0.720764	0.1	0.190211	0.153174	1.01335	0.151155	-0.820576	CONSUMED	0.202539	0.120729	0.136255	0.00188793
phenyllactate (PLA)	5.71567	0.720764	0.1	0.190211	28.1545	0.535747	52.5518	1.72059	PRODUCED	28.8451	28.1618	27.4565	0.482079
phenylpyruvate	1.52846	0.720764	0.1	0.190211	8.23015	2.85296	2.88477	0.460111	PRODUCED	10.0486	5.74525	8.89657	4.96283
phosphocholine	-0.247405	0.720764	0.1	0.190211	0.488401	0.579766	0.84241	-0.0744764	CONSUMED	0.487896	0.501704	0.475603	0.000170502
p-hydroxybenzaldehyde	-0.138359	0.720764	0.1	0.190211	0.907416	0.998749	0.908552	-0.0416501	CONSUMED	0.868892	0.934947	0.918409	0.00118143
pipecolate	-0.119649	0.720764	0.1	0.190211	0.970118	1.054	0.920412	-0.0360178	CONSUMED	0.950603	1.02077	0.938981	0.00195791
proline	0.187648	0.720764	0.1	0.190211	1.18111	1.03705	1.13891	0.0564877	PRODUCED	1.20894	1.12887	1.2055	0.00204945
prolylalanine	-0.444999	0.720764	0.1	0.190211	0.775854	1.05618	0.734585	-0.133958	CONSUMED	0.775614	0.779732	0.772215	1.41707e-05
prolylglycine	0.269984	0.720764	0.1	0.190211	0.754798	0.625976	1.20579	0.0812733	PRODUCED	0.786572	0.689851	0.787971	0.00316409
prolylhydroxyproline	1.61802	0.720764	0.1	0.190211	0.54328	0.176991	3.06954	0.487074	PRODUCED	0.605256	0.384776	0.639808	0.019141
prolylproline	1.49927	0.720764	0.1	0.190211	3.79457	1.34227	2.82699	0.451324	PRODUCED	3.53129	3.94593	3.9065	0.0523752
pseudouridine	2.35656	0.720764	0.1	0.190211	3.74319	0.73088	5.12149	0.709397	PRODUCED	3.63889	3.79128	3.79942	0.00817591
pterin	-0.103125	0.720764	0.1	0.190211	0.915843	0.983704	0.931014	-0.0310437	CONSUMED	0.925869	0.930727	0.890932	0.000471301
putrescine	-0.161113	0.720764	0.1	0.190211	1.49231	1.66863	0.894335	-0.0485	CONSUMED	1.52244	1.49537	1.45914	0.00100868
pyridoxamine	-0.255163	0.720764	0.1	0.190211	1.19827	1.4301	0.837893	-0.0768116	CONSUMED	1.08768	1.29714	1.21	0.0110716
pyroglutamylvaline	0.0684989	0.720764	0.1	0.190211	1.02036	0.973046	1.04863	0.0206202	PRODUCED	1.02213	1.01089	1.02807	7.61451e-05
pyruvate	0.635441	0.720764	0.1	0.190211	2.7509	1.77087	1.55341	0.191287	PRODUCED	2.83224	2.86335	2.5571	0.0284111
quinolinate	-1.11141	0.720764	0.1	0.190211	0.192474	0.415855	0.46284	-0.334569	CONSUMED	0.209465	0.174596	0.193362	0.000304539
ribitol	-0.337518	0.720764	0.1	0.190211	0.869435	1.0986	0.791401	-0.101603	CONSUMED	0.887445	0.868077	0.852781	0.000301767
riboflavin (vitamin B2)	-1.9033	0.720764	0.1	0.190211	0.18436	0.68963	0.267331	-0.57295	CONSUMED	0.18436	0.18436	0.18436	0
ribose	6.68608	0.720764	0.1	0.190211	77.8073	0.755632	102.97	2.01271	PRODUCED	78.0714	79.378	75.9725	2.95157
ribulose/xylulose	2.33997	0.720764	0.1	0.190211	13.0494	2.57746	5.06291	0.7044	PRODUCED	13.1821	13.8233	12.1429	0.719106
saccharopine	-0.211983	0.720764	0.1	0.190211	1.22142	1.41475	0.86335	-0.0638133	CONSUMED	1.24805	1.19317	1.22305	0.000754865
S-adenosylhomocysteine (SAH)	-5.22454	0.720764	0.1	0.190211	0.0544215	2.03476	0.0267459	-1.57274	CONSUMED	0.0544215	0.0544215	0.0544215	0
salicylate	0.0897604	0.720764	0.1	0.190211	0.945064	0.888056	1.06419	0.0270206	PRODUCED	0.983238	0.912891	0.939062	0.00126422
S-carboxyethylcysteine	-1.30188	0.720764	0.1	0.190211	0.650069	1.60274	0.405598	-0.391904	CONSUMED	0.684065	0.593785	0.672358	0.00241018
S-carboxymethyl-cysteine	-0.670954	0.720764	0.1	0.190211	0.834434	1.32852	0.628091	-0.201977	CONSUMED	0.931793	0.794298	0.777212	0.00718205
sedoheptulose	0.396655	0.720764	0.1	0.190211	0.894894	0.679777	1.31645	0.119405	PRODUCED	0.923835	0.982944	0.777902	0.0111387
sedoheptulose-7-phosphate	-0.169789	0.720764	0.1	0.190211	1.06915	1.20268	0.888973	-0.0511115	CONSUMED	1.08768	1.11977	1	0.00384379
serine	0.251164	0.720764	0.1	0.190211	1.34742	1.13213	1.19017	0.0756079	PRODUCED	1.36458	1.33744	1.34025	0.000222723
S-methylcysteine sulfoxide	4.12016	0.720764	0.1	0.190211	2.56844	0.147699	17.3897	1.24029	PRODUCED	2.46307	2.85066	2.39161	0.0610096
soyasaponin I	-0.202247	0.720764	0.1	0.190211	1.4592	1.67879	0.869196	-0.0608824	CONSUMED	1.48458	1.4137	1.4793	0.00155906
soyasaponin II	-0.233975	0.720764	0.1	0.190211	1.51186	1.77805	0.850289	-0.0704336	CONSUMED	1.5741	1.4392	1.52227	0.00463066
soyasaponin III	-0.349576	0.720764	0.1	0.190211	1.73967	2.21667	0.784815	-0.105233	CONSUMED	1.8433	1.71106	1.66466	0.00859278
spermidine	-0.824936	0.720764	0.1	0.190211	0.567925	1.00605	0.564507	-0.248331	CONSUMED	0.588264	0.552746	0.562764	0.000335358
succinate	0.419138	0.720764	0.1	0.190211	1.48566	1.11108	1.33713	0.126173	PRODUCED	1.39971	1.51065	1.5466	0.00586241
sucrose	-1.58528	0.720764	0.1	0.190211	2.22799	6.68542	0.33326	-0.477216	CONSUMED	2.22342	2.45927	2.00126	0.0524585
sulfate	-0.0722247	0.720764	0.1	0.190211	2.14727	2.25751	0.95117	-0.0217418	CONSUMED	2.15629	2.17248	2.11305	0.000943925
taurolithocholate	-0.796702	0.720764	0.1	0.190211	1.28963	2.24025	0.575664	-0.239831	CONSUMED	1.3907	1.26375	1.21443	0.00826972
thiamin (vitamin B1)	-0.417381	0.720764	0.1	0.190211	4.16671	5.56465	0.748782	-0.125644	CONSUMED	4.14437	4.15622	4.19954	0.000843212
threonine	0.202669	0.720764	0.1	0.190211	1.27695	1.10959	1.15083	0.0610094	PRODUCED	1.2802	1.30802	1.24264	0.00107655
threonylphenylalanine	-1.39094	0.720764	0.1	0.190211	0.487794	1.27924	0.381315	-0.418716	CONSUMED	0.508922	0.461105	0.493356	0.000594808
thymidine	-4.12156	0.720764	0.1	0.190211	0.0163689	0.284925	0.0574497	-1.24071	CONSUMED	0.0163689	0.0163689	0.0163689	0
thymine	2.87268	0.720764	0.1	0.190211	2.08774	0.285045	7.32424	0.864762	PRODUCED	2.0943	1.94565	2.22325	0.0192977
TMP	3.24045	0.720764	0.1	0.190211	1.74778	0.184932	9.45091	0.975474	PRODUCED	1.79711	1.78624	1.65999	0.00580987
trimethylamine N-oxide	-0.303388	0.720764	0.1	0.190211	0.970568	1.19772	0.810347	-0.0913288	CONSUMED	0.925648	0.951465	1.03459	0.00324082
tryptophan	-0.13214	0.720764	0.1	0.190211	1.00942	1.10624	0.912477	-0.0397782	CONSUMED	1.03212	1.0007	0.995444	0.00039334
tyrosine	0.203847	0.720764	0.1	0.190211	0.868879	0.754388	1.15177	0.0613642	PRODUCED	0.808402	0.907331	0.890902	0.00281049
tyrosylglycine	0.525375	0.720764	0.1	0.190211	1.04541	0.726328	1.43931	0.158154	PRODUCED	1.07678	1.01418	1.04527	0.000979703
UDP-N-acetylglucosamine/galactosamine	0.572106	0.720764	0.1	0.190211	1.51385	1.01827	1.48669	0.172221	PRODUCED	1.51971	1.51959	1.50224	0.000100974
UMP	2.43821	0.720764	0.1	0.190211	3.99656	0.737417	5.41968	0.733974	PRODUCED	4.13065	4.05281	3.80624	0.0286832
uracil	2.14438	0.720764	0.1	0.190211	4.64679	1.05107	4.42101	0.645522	PRODUCED	4.78801	4.59341	4.55895	0.0152541
uridine	-3.9632	0.720764	0.1	0.190211	0.275392	4.29529	0.0641148	-1.19304	CONSUMED	0.275753	0.277959	0.272463	7.64965e-06
uridine 2'-monophosphate (2'-UMP)	-5.94705	0.720764	0.1	0.190211	0.0168795	1.04136	0.0162091	-1.79024	CONSUMED	0.0168795	0.0168795	0.0168795	0
uridine 3'-monophosphate (3'-UMP)	-0.49609	0.720764	0.1	0.190211	0.79511	1.12141	0.709026	-0.149338	CONSUMED	0.809941	0.77698	0.798408	0.000279773
uridine-2',3'-cyclic monophosphate	-1.46274	0.720764	0.1	0.190211	0.888608	2.44928	0.362804	-0.440328	CONSUMED	0.884915	0.879215	0.901696	0.000136581
valine	0.303611	0.720764	0.1	0.190211	1.22111	0.989373	1.23423	0.0913959	PRODUCED	1.22113	1.23217	1.21004	0.000122466
val-val-ala	-1.32064	0.720764	0.1	0.190211	0.430616	1.07558	0.400357	-0.397553	CONSUMED	0.444578	0.420334	0.426936	0.000157099
valylglutamine	-4.07524	0.720764	0.1	0.190211	0.0607956	1.0248	0.059324	-1.22677	CONSUMED	0.0611022	0.063914	0.0573704	1.07752e-05
valylglycine	-1.21696	0.720764	0.1	0.190211	0.361526	0.84039	0.430188	-0.366342	CONSUMED	0.375987	0.370097	0.338494	0.000406526
valylleucine	-5.1308	0.720764	0.1	0.190211	0.0558686	1.95746	0.0285414	-1.54452	CONSUMED	0.0569859	0.0707602	0.0398598	0.000239645
xanthine	0.227368	0.720764	0.1	0.190211	0.793999	0.678227	1.1707	0.0684446	PRODUCED	0.787466	0.768632	0.825899	0.000851911
xanthosine	-3.77088	0.720764	0.1	0.190211	0.1138	1.55344	0.0732573	-1.13515	CONSUMED	0.1138	0.1138	0.1138	2.88889e-34
1-palmitoyl-GPC (16:0)	-0.312377	0.463981	0.2	0.343573	0.182752	0.226932	0.805314	-0.0940347	CONSUMED	0.182752	0.182752	0.182752	0
2-aminoadipate	-0.414954	0.463981	0.2	0.343573	0.920994	1.22792	0.750043	-0.124914	CONSUMED	1.06498	0.897662	0.800338	0.0179174
3-phenylpropionate (hydrocinnamate)	0.564035	0.463981	0.2	0.343573	0.963404	0.651654	1.4784	0.169791	PRODUCED	0.985482	1.06202	0.842711	0.0123895
3-phosphoserine	0.0931918	0.463981	0.2	0.343573	0.904099	0.847544	1.06673	0.0280535	PRODUCED	0.954199	0.896551	0.861545	0.00218891
4-acetamidobutanoate	-0.227514	0.463981	0.2	0.343573	1.07163	1.25468	0.854105	-0.0684885	CONSUMED	1.14965	1.08351	0.981728	0.00715536
5-hydroxylysine	0.0929679	0.463981	0.2	0.343573	1.06395	0.997555	1.06656	0.0279861	PRODUCED	1.15267	1.00644	1.03275	0.00607611
argininate	0.367989	0.463981	0.2	0.343573	0.787007	0.609822	1.29055	0.110776	PRODUCED	0.841124	0.702997	0.816901	0.00544001
arginine	-0.0559118	0.463981	0.2	0.343573	0.951702	0.989309	0.961986	-0.0168311	CONSUMED	0.955402	0.977682	0.922022	0.000784772
benzoate	-0.322271	0.463981	0.2	0.343573	1.04262	1.30358	0.79981	-0.0970134	CONSUMED	0.936505	0.884903	1.30644	0.0528693
beta-alanine	-0.83964	0.463981	0.2	0.343573	0.7298	1.30605	0.558783	-0.252757	CONSUMED	0.630851	0.438739	1.11981	0.123307
butyrylglycine (C4)	-0.113239	0.463981	0.2	0.343573	1.38168	1.4945	0.92451	-0.0340883	CONSUMED	1.28175	1.4056	1.45768	0.00816684
cyclo(leu-pro)	0.0988692	0.463981	0.2	0.343573	0.588594	0.549608	1.07093	0.0297626	PRODUCED	0.580159	0.623071	0.562552	0.000968988
dimethylarginine (ADMA + SDMA)	0.0627537	0.463981	0.2	0.343573	0.946551	0.906261	1.04446	0.0188908	PRODUCED	0.929497	1.00196	0.908195	0.00241624
formiminoglutamate	0.217855	0.463981	0.2	0.343573	1.35088	1.16155	1.163	0.0655809	PRODUCED	1.37284	1.30223	1.37758	0.00178113
gamma-glutamylglutamine	-0.0971886	0.463981	0.2	0.343573	0.985995	1.05471	0.934853	-0.0292567	CONSUMED	0.998771	0.990141	0.969074	0.000233364
gamma-glutamyltryptophan	-0.147463	0.463981	0.2	0.343573	0.915181	1.01367	0.902837	-0.0443909	CONSUMED	1	0.871253	0.87429	0.00539802
glutathione, oxidized (GSSG)	-0.874188	0.463981	0.2	0.343573	1.71719	3.14757	0.545561	-0.263157	CONSUMED	2.36407	0.608648	2.17885	0.930225
glycocholate	-0.616703	0.463981	0.2	0.343573	0.397115	0.608922	0.65216	-0.185646	CONSUMED	0.581698	0.304823	0.304823	0.0255532
hippurate	0.0502837	0.463981	0.2	0.343573	0.9675	0.93436	1.03547	0.0151369	PRODUCED	0.972001	0.972816	0.957684	7.24299e-05
methylmalonate (MMA)	0.551478	0.463981	0.2	0.343573	0.67385	0.459782	1.46559	0.166011	PRODUCED	0.814015	0.440215	0.76732	0.0414842
N,N,N-trimethyl-5-aminovalerate	-0.142991	0.463981	0.2	0.343573	0.913406	1.00858	0.90564	-0.0430445	CONSUMED	0.851003	0.932078	0.957138	0.00307767
N6,N6,N6-trimethyllysine	0.13543	0.463981	0.2	0.343573	1.10873	1.00939	1.09842	0.0407685	PRODUCED	1.08308	1.22005	1.02305	0.0101956
N-acetylvaline	-0.126329	0.463981	0.2	0.343573	1.05948	1.15643	0.91616	-0.0380289	CONSUMED	1.14974	1.03485	0.993843	0.00653077
N-butyryl-leucine	-0.0524211	0.463981	0.2	0.343573	1.84337	1.91158	0.964317	-0.0157803	CONSUMED	1.88511	1.82829	1.8167	0.00134027
N-carbamoylaspartate	-1.68118	0.463981	0.2	0.343573	0.18125	0.58125	0.311827	-0.506086	CONSUMED	0.172059	0.172059	0.199632	0.000253429
N-formylanthranilic acid	-0.253522	0.463981	0.2	0.343573	0.898972	1.07168	0.838846	-0.0763178	CONSUMED	0.920161	0.789219	0.987536	0.0101691
pantothenate (Vitamin B5)	0.0444541	0.463981	0.2	0.343573	1.34018	1.29951	1.03129	0.013382	PRODUCED	1.37359	1.33477	1.31216	0.000965244
phenylacetylmethionine	-0.0573702	0.463981	0.2	0.343573	0.708116	0.736842	0.961014	-0.0172701	CONSUMED	0.708116	0.708116	0.708116	1.84889e-32
phosphate	0.0416981	0.463981	0.2	0.343573	1.05757	1.02744	1.02932	0.0125524	PRODUCED	1.06919	1.08317	1.02033	0.00108889
pyridoxate	0.0592017	0.463981	0.2	0.343573	1.06192	1.01922	1.04189	0.0178215	PRODUCED	1.06863	1.09013	1.027	0.00102997
pyridoxine (vitamin B6)	-0.117603	0.463981	0.2	0.343573	1.76875	1.91897	0.921718	-0.035402	CONSUMED	1.75953	1.8958	1.65093	0.0150553
S-(1,2-dicarboxyethyl)glutathione	-0.317629	0.463981	0.2	0.343573	0.484066	0.603282	0.802387	-0.0956159	CONSUMED	0.484066	0.484066	0.484066	4.62223e-33
tartronate (hydroxymalonate)	0.289321	0.463981	0.2	0.343573	0.736011	0.602268	1.22207	0.0870944	PRODUCED	0.623408	0.741875	0.842749	0.0120534
tryptamine	-0.0970595	0.463981	0.2	0.343573	3.5259	3.77127	0.934937	-0.0292178	CONSUMED	3.44524	3.6816	3.45087	0.0181883
2-O-methylascorbic acid	-0.11336	0.314874	0.3	0.484313	0.0675749	0.0730988	0.924432	-0.0341248	CONSUMED	0.0675749	0.0675749	0.0675749	0
3-aminoisobutyrate	-3.60234	0.314874	0.3	0.484313	0.231307	2.80932	0.0823356	-1.08441	CONSUMED	0.231307	0.231307	0.231307	0
4-methyl-2-oxopentanoate	-0.00733431	0.314874	0.3	0.484313	0.210169	0.21124	0.994929	-0.00220785	CONSUMED	0.210169	0.210169	0.210169	0
ethylmalonate	-0.844302	0.314874	0.3	0.484313	0.234525	0.421065	0.55698	-0.25416	CONSUMED	0.234525	0.234525	0.234525	0
N-acetyl-1-methylhistidine	-0.0398446	0.314874	0.3	0.484313	0.281483	0.289365	0.97276	-0.0119944	CONSUMED	0.281483	0.281483	0.281483	0
N-acetylhistamine	0.737605	0.314874	0.3	0.484313	0.593262	0.3558	1.66741	0.222041	PRODUCED	0.44413	0.554173	0.781482	0.0295976
1-(1-enyl-palmitoyl)-2-linoleoyl-GPC (P-16:0/18:2)	0	0.314874	0.4	0.484313	0.577417	0.577417	1	0	CONSUMED	0.577417	0.577417	0.577417	0
1-(1-enyl-palmitoyl)-2-linoleoyl-GPE (P-16:0/18:2)	0	0.314874	0.4	0.484313	0.495672	0.495672	1	0	CONSUMED	0.495672	0.495672	0.495672	0
1-(1-enyl-palmitoyl)-GPC (P-16:0)	0	0.314874	0.4	0.484313	0.782316	0.782316	1	0	CONSUMED	0.782316	0.782316	0.782316	0
1-(1-enyl-palmitoyl)-GPE (P-16:0)	0	0.314874	0.4	0.484313	0.461666	0.461666	1	0	CONSUMED	0.461666	0.461666	0.461666	0
1-(1-enyl-stearoyl)-2-linoleoyl-GPE (P-18:0/18:2)	0	0.314874	0.4	0.484313	0.46794	0.46794	1	0	CONSUMED	0.46794	0.46794	0.46794	0
1-(1-enyl-stearoyl)-GPE (P-18:0)	0	0.314874	0.4	0.484313	0.992994	0.992994	1	0	CONSUMED	0.992994	0.992994	0.992994	0
1,2-dipalmitoyl-GPC (16:0/16:0)	0	0.314874	0.4	0.484313	0.600908	0.600908	1	0	CONSUMED	0.600908	0.600908	0.600908	0
1,2-dipalmitoyl-GPE (16:0/16:0)	0	0.314874	0.4	0.484313	0.913674	0.913674	1	0	CONSUMED	0.913674	0.913674	0.913674	0
1,3-propanediol	-0.745471	0.314874	0.4	0.484313	0.393976	0.66051	0.596473	-0.224409	CONSUMED	0.271505	0.638919	0.271505	0.0449978
12-ketolithocholate	0	0.314874	0.4	0.484313	0.583246	0.583246	1	0	CONSUMED	0.583246	0.583246	0.583246	0
1-arachidonoyl-GPE (20:4n6)	0	0.314874	0.4	0.484313	0.619459	0.619459	1	0	CONSUMED	0.619459	0.619459	0.619459	0
1-linoleoyl-GPC (18:2)	0	0.314874	0.4	0.484313	0.597745	0.597745	1	0	CONSUMED	0.597745	0.597745	0.597745	0
1-linoleoyl-GPE (18:2)	0	0.314874	0.4	0.484313	0.40241	0.40241	1	0	CONSUMED	0.40241	0.40241	0.40241	4.62223e-33
1-methyl-5-imidazolelactate	0.313442	0.314874	0.4	0.484313	1.50654	1.21234	1.24267	0.0943553	PRODUCED	1.47779	1.65704	1.38477	0.0191525
1-methylguanidine	0.394935	0.314874	0.4	0.484313	0.0815063	0.0619874	1.31488	0.118887	PRODUCED	0.0657766	0.0924932	0.0862491	0.000195315
1-methylhistidine	0	0.314874	0.4	0.484313	0.156946	0.156946	1	0	CONSUMED	0.156946	0.156946	0.156946	0
1-oleoyl-2-linoleoyl-GPC (18:1/18:2)	0	0.314874	0.4	0.484313	0.00760325	0.00760325	1	0	CONSUMED	0.00760325	0.00760325	0.00760325	0
1-oleoyl-GPC (18:1)	0	0.314874	0.4	0.484313	0.0621053	0.0621053	1	0	CONSUMED	0.0621053	0.0621053	0.0621053	0
1-oleoyl-GPE (18:1)	0	0.314874	0.4	0.484313	0.647526	0.647526	1	0	CONSUMED	0.647526	0.647526	0.647526	0
1-oleoyl-GPI (18:1)	0	0.314874	0.4	0.484313	0.569285	0.569285	1	0	CONSUMED	0.569285	0.569285	0.569285	0
1-palmitoleoyl-GPC (16:1)	0	0.314874	0.4	0.484313	0.788852	0.788852	1	0	CONSUMED	0.788852	0.788852	0.788852	0
1-palmitoyl-2-arachidonoyl-GPC (16:0/20:4n6)	0	0.314874	0.4	0.484313	0.535857	0.535857	1	0	CONSUMED	0.535857	0.535857	0.535857	0
1-palmitoyl-2-palmitoleoyl-GPC (16:0/16:1)	0	0.314874	0.4	0.484313	0.477154	0.477154	1	0	CONSUMED	0.477154	0.477154	0.477154	4.62223e-33
1-palmitoyl-2-palmitoleoyl-GPE (16:0/16:1)	0	0.314874	0.4	0.484313	0.982041	0.982041	1	0	CONSUMED	0.982041	0.982041	0.982041	0
1-palmitoyl-GPE (16:0)	0	0.314874	0.4	0.484313	0.539513	0.539513	1	0	CONSUMED	0.539513	0.539513	0.539513	0
1-palmityl-GPC (O-16:0)	0	0.314874	0.4	0.484313	0.536767	0.536767	1	0	CONSUMED	0.536767	0.536767	0.536767	0
1-stearoyl-2-arachidonoyl-GPC (18:0/20:4)	0	0.314874	0.4	0.484313	0.481954	0.481954	1	0	CONSUMED	0.481954	0.481954	0.481954	0
1-stearoyl-2-docosapentaenoyl-GPC (18:0/22:5n3)	0	0.314874	0.4	0.484313	0.550412	0.550412	1	0	CONSUMED	0.550412	0.550412	0.550412	0
1-stearoyl-2-oleoyl-GPC (18:0/18:1)	0	0.314874	0.4	0.484313	0.00872357	0.00872357	1	0	CONSUMED	0.00872357	0.00872357	0.00872357	0
1-stearoyl-GPC (18:0)	0	0.314874	0.4	0.484313	0.073685	0.073685	1	0	CONSUMED	0.073685	0.073685	0.073685	0
1-stearoyl-GPE (18:0)	0	0.314874	0.4	0.484313	0.915311	0.915311	1	0	CONSUMED	0.915311	0.915311	0.915311	1.84889e-32
1-stearoyl-GPS (18:0)	0	0.314874	0.4	0.484313	0.125803	0.125803	1	0	CONSUMED	0.125803	0.125803	0.125803	0
2,3-dihydroxy-2-methylbutyrate	-0.0912426	0.314874	0.4	0.484313	2.32326	2.47494	0.938714	-0.0274667	CONSUMED	2.29223	2.23941	2.43816	0.0105977
2,3-dihydroxy-5-methylthio-4-pentenoate (DMTPA)	0	0.314874	0.4	0.484313	0.135011	0.135011	1	0	CONSUMED	0.135011	0.135011	0.135011	0
2,6-dihydroxybenzoic acid	-0.0311444	0.314874	0.4	0.484313	1.09325	1.11711	0.978644	-0.00937539	CONSUMED	1.09946	1.053	1.1273	0.00140906
2'-deoxycytidine	0	0.314874	0.4	0.484313	0.161588	0.161588	1	0	CONSUMED	0.161588	0.161588	0.161588	0
2-methylserine	0.177807	0.314874	0.4	0.484313	1.26865	1.12154	1.13116	0.0535253	PRODUCED	1.02522	1.46207	1.31865	0.0495837
2-palmitoyl-galactosylglycerol (16:0)	0	0.314874	0.4	0.484313	0.884394	0.884394	1	0	CONSUMED	0.884394	0.884394	0.884394	0
2-palmitoyl-GPC (16:0)	0	0.314874	0.4	0.484313	0.875933	0.875933	1	0	CONSUMED	0.875933	0.875933	0.875933	0
3-hydroxyadipate	-0.361187	0.314874	0.4	0.484313	1.18382	1.5206	0.778524	-0.108728	CONSUMED	2.19796	0.728891	0.624627	0.774064
3-hydroxydecanoate	-0.0865884	0.314874	0.4	0.484313	1.00909	1.0715	0.941747	-0.0260657	CONSUMED	1.13409	0.938873	0.954301	0.0117781
3-hydroxyhexanoate	-0.362102	0.314874	0.4	0.484313	1.09336	1.40529	0.77803	-0.109004	CONSUMED	1.56615	0.782558	0.931371	0.173183
3-hydroxyoctanoate	-0.12089	0.314874	0.4	0.484313	1.13102	1.22988	0.91962	-0.0363915	CONSUMED	1.21294	1.19351	0.986624	0.0157329
3-indoxyl sulfate	0	0.314874	0.4	0.484313	0.0176485	0.0176485	1	0	CONSUMED	0.0176485	0.0176485	0.0176485	0
3-methyl-2-oxovalerate	0	0.314874	0.4	0.484313	0.231876	0.231876	1	0	CONSUMED	0.231876	0.231876	0.231876	0
3-methylhistidine	-0.129122	0.314874	0.4	0.484313	0.830978	0.908781	0.914388	-0.0388697	CONSUMED	0.914668	0.754624	0.823643	0.00644384
3-phosphoglycerate	0	0.314874	0.4	0.484313	0.0526748	0.0526748	1	0	CONSUMED	0.0526748	0.0526748	0.0526748	0
3-ureidopropionate	-0.329534	0.314874	0.4	0.484313	0.511303	0.642507	0.795793	-0.0991997	CONSUMED	0.547088	0.395496	0.591325	0.0105477
4-ethylcatechol sulfate	-0.0161635	0.314874	0.4	0.484313	1.46357	1.48006	0.988859	-0.0048657	CONSUMED	1.49837	1.4525	1.43984	0.000948326
5,6-dihydrothymine	0	0.314874	0.4	0.484313	0.0049701	0.0049701	1	0	CONSUMED	0.0049701	0.0049701	0.0049701	0
5-aminovalerate	0.30266	0.314874	0.4	0.484313	0.869593	0.705028	1.23342	0.0911096	PRODUCED	0.833508	0.820759	0.954514	0.00544923
6-keto prostaglandin F1alpha	0	0.314874	0.4	0.484313	0.881513	0.881513	1	0	CONSUMED	0.881513	0.881513	0.881513	0
6-oxolithocholate	0	0.314874	0.4	0.484313	0.503859	0.503859	1	0	CONSUMED	0.503859	0.503859	0.503859	0
6-oxopiperidine-2-carboxylate	0.358277	0.314874	0.4	0.484313	1.10134	0.859149	1.28189	0.107852	PRODUCED	0.992753	1.33768	0.973586	0.0419833
6-phosphogluconate	0	0.314874	0.4	0.484313	0.692847	0.692847	1	0	CONSUMED	0.692847	0.692847	0.692847	0
7-HOCA	0	0.314874	0.4	0.484313	0.580103	0.580103	1	0	CONSUMED	0.580103	0.580103	0.580103	0
7-ketodeoxycholate	0	0.314874	0.4	0.484313	0.0943809	0.0943809	1	0	CONSUMED	0.0943809	0.0943809	0.0943809	0
allantoic acid	0	0.314874	0.4	0.484313	0.627143	0.627143	1	0	CONSUMED	0.627143	0.627143	0.627143	0
alpha-hydroxyisovalerate	-0.0910326	0.314874	0.4	0.484313	0.946549	1.0082	0.938851	-0.0274035	CONSUMED	0.941405	0.882947	1.0153	0.0043989
arachidate (20:0)	-0.172452	0.314874	0.4	0.484313	0.970817	1.09408	0.887333	-0.0519133	CONSUMED	1.05348	0.959582	0.899387	0.00603089
azelate (C9-DC)	0	0.314874	0.4	0.484313	0.393994	0.393994	1	0	CONSUMED	0.393994	0.393994	0.393994	0
behenoyl sphingomyelin (d18:1/22:0)	0	0.314874	0.4	0.484313	0.736018	0.736018	1	0	CONSUMED	0.736018	0.736018	0.736018	0
C-glycosyltryptophan	0	0.314874	0.4	0.484313	0.692778	0.692778	1	0	CONSUMED	0.692778	0.692778	0.692778	1.84889e-32
cholesterol	0	0.314874	0.4	0.484313	0.498679	0.498679	1	0	CONSUMED	0.498679	0.498679	0.498679	4.62223e-33
cholesterol sulfate	0	0.314874	0.4	0.484313	0.551672	0.551672	1	0	CONSUMED	0.551672	0.551672	0.551672	0
cinnamoylglycine	-0.0834335	0.314874	0.4	0.484313	1.62882	1.7258	0.943809	-0.025116	CONSUMED	1.75186	1.57604	1.55856	0.0114307
cortisol	0	0.314874	0.4	0.484313	0.762604	0.762604	1	0	CONSUMED	0.762604	0.762604	0.762604	0
dehydroascorbate	0	0.314874	0.4	0.484313	0.862015	0.862015	1	0	CONSUMED	0.862015	0.862015	0.862015	1.84889e-32
diacetylspermidine	0.123923	0.314874	0.4	0.484313	0.0666239	0.06114	1.08969	0.0373047	PRODUCED	0.06114	0.0775918	0.06114	9.02199e-05
dihomolinolenate (20:3n3 or 3n6)	0	0.314874	0.4	0.484313	0.142829	0.142829	1	0	CONSUMED	0.142829	0.142829	0.142829	0
eicosenoate (20:1n9 or 1n11)	0.410714	0.314874	0.4	0.484313	2.26733	1.7056	1.32934	0.123637	PRODUCED	3.01934	1.83977	1.94286	0.426803
gamma-glutamyl-alpha-lysine	-0.455064	0.314874	0.4	0.484313	0.560871	0.768866	0.729478	-0.136988	CONSUMED	0.775088	0.359846	0.547679	0.043237
gamma-glutamylglutamate	-0.278337	0.314874	0.4	0.484313	0.97762	1.18565	0.824541	-0.0837877	CONSUMED	1.13437	0.83025	0.968245	0.0231874
gamma-glutamylthreonine	0.0947562	0.314874	0.4	0.484313	1.09956	1.02966	1.06788	0.0285244	PRODUCED	1.15984	1.12803	1.01081	0.00616047
glutamine conjugate of C6H10O2 (2)	0.330857	0.314874	0.4	0.484313	0.804752	0.639829	1.25776	0.099598	PRODUCED	0.931161	0.592965	0.890129	0.0340612
glycerate	0.113738	0.314874	0.4	0.484313	2.06582	1.90921	1.08203	0.0342384	PRODUCED	2.21687	1.8883	2.09229	0.027514
glycerol	-0.057447	0.314874	0.4	0.484313	0.67719	0.7047	0.960963	-0.0172933	CONSUMED	0.696964	0.70584	0.628767	0.00177829
glycerol 2-phosphate	0	0.314874	0.4	0.484313	0.170286	0.170286	1	0	CONSUMED	0.170286	0.170286	0.170286	0
glycerophosphoethanolamine	0.0251847	0.314874	0.4	0.484313	1.2944	1.272	1.01761	0.00758136	PRODUCED	1.31463	1.31195	1.25663	0.0010717
glycerophosphoinositol	-0.326733	0.314874	0.4	0.484313	0.527055	0.661016	0.79734	-0.0983563	CONSUMED	0.201051	0.606302	0.773811	0.0867238
glycohyocholate	0	0.314874	0.4	0.484313	0.0298282	0.0298282	1	0	CONSUMED	0.0298282	0.0298282	0.0298282	0
guanidinoacetate	-0.280542	0.314874	0.4	0.484313	0.129656	0.157487	0.823281	-0.0844516	CONSUMED	0.153361	0.0872978	0.148308	0.00135204
guanosine 3'-monophosphate (3'-GMP)	0.0940192	0.314874	0.4	0.484313	1.3845	1.29715	1.06734	0.0283026	PRODUCED	1.50518	1.26727	1.38105	0.0141604
HEPES	0	0.314874	0.4	0.484313	0.000344136	0.000344136	1	0	CONSUMED	0.000344136	0.000344136	0.000344136	0
hexadecatrienoate (16:3n3)	0	0.314874	0.4	0.484313	0.700554	0.700554	1	0	CONSUMED	0.700554	0.700554	0.700554	1.84889e-32
hexadecenedioate (C16:1-DC)	0	0.314874	0.4	0.484313	0.830242	0.830242	1	0	CONSUMED	0.830242	0.830242	0.830242	1.84889e-32
homocarnosine	0	0.314874	0.4	0.484313	0.028108	0.028108	1	0	CONSUMED	0.028108	0.028108	0.028108	0
homocysteine	0	0.314874	0.4	0.484313	0.149666	0.149666	1	0	CONSUMED	0.149666	0.149666	0.149666	0
hypotaurine	0	0.314874	0.4	0.484313	0.117079	0.117079	1	0	CONSUMED	0.117079	0.117079	0.117079	0
imidazole propionate	0.27641	0.314874	0.4	0.484313	1.50241	1.24045	1.21118	0.0832077	PRODUCED	1.44202	1.70915	1.35606	0.0339038
indolepropionate	0	0.314874	0.4	0.484313	0.830932	0.830932	1	0	CONSUMED	0.830932	0.830932	0.830932	0
isocitrate	-0.132905	0.314874	0.4	0.484313	4.55695	4.99669	0.911993	-0.0400083	CONSUMED	5.63997	3.82693	4.20394	0.915241
isoursodeoxycholate	0	0.314874	0.4	0.484313	0.0752698	0.0752698	1	0	CONSUMED	0.0752698	0.0752698	0.0752698	0
lyxonate	0.0563759	0.314874	0.4	0.484313	0.987582	0.949735	1.03985	0.0169708	PRODUCED	0.985194	0.969273	1.00828	0.000384625
malonate	0.130735	0.314874	0.4	0.484313	4.2908	3.91907	1.09485	0.0393553	PRODUCED	4.42857	3.89399	4.54985	0.121772
maltol	0.464685	0.314874	0.4	0.484313	0.845267	0.612505	1.38002	0.139884	PRODUCED	0.57617	0.925624	1.03401	0.0572467
methyl-4-hydroxybenzoate sulfate	0	0.314874	0.4	0.484313	0.605615	0.605615	1	0	CONSUMED	0.605615	0.605615	0.605615	0
myo-inositol	0.0554742	0.314874	0.4	0.484313	0.254735	0.245126	1.0392	0.0166994	PRODUCED	0.274484	0.251374	0.238347	0.000334929
N2,N5-diacetylornithine	-0.304435	0.314874	0.4	0.484313	0.705105	0.870758	0.809759	-0.091644	CONSUMED	0.873756	0.713092	0.528466	0.0298541
N-acetyl-3-methylhistidine	0	0.314874	0.4	0.484313	0.0581708	0.0581708	1	0	CONSUMED	0.0581708	0.0581708	0.0581708	0
N-acetyl-cadaverine	0	0.314874	0.4	0.484313	0.158136	0.158136	1	0	CONSUMED	0.158136	0.158136	0.158136	0
N-acetylcarnosine	0	0.314874	0.4	0.484313	0.25602	0.25602	1	0	CONSUMED	0.25602	0.25602	0.25602	0
N-acetylkynurenine (2)	0	0.314874	0.4	0.484313	0.868944	0.868944	1	0	CONSUMED	0.868944	0.868944	0.868944	1.84889e-32
N-acetylneuraminate	-0.406272	0.314874	0.4	0.484313	0.400145	0.530295	0.754571	-0.1223	CONSUMED	0.395946	0.327742	0.476748	0.00556399
N-acetyltaurine	0	0.314874	0.4	0.484313	0.43315	0.43315	1	0	CONSUMED	0.43315	0.43315	0.43315	0
N-carbamoylalanine	-0.0913409	0.314874	0.4	0.484313	1.73693	1.85045	0.93865	-0.0274963	CONSUMED	1.61898	1.92235	1.66945	0.0264232
nicotinamide ribonucleotide (NMN)	0	0.314874	0.4	0.484313	0.568734	0.568734	1	0	CONSUMED	0.568734	0.568734	0.568734	0
nicotinamide riboside	0	0.314874	0.4	0.484313	0.126872	0.126872	1	0	CONSUMED	0.126872	0.126872	0.126872	0
N-succinyl-phenylalanine	0.110833	0.314874	0.4	0.484313	1.45508	1.34748	1.07985	0.0333641	PRODUCED	1.45779	1.62299	1.28445	0.0286581
oleoyl-linoleoyl-glycerol (18:1/18:2) [2]	0	0.314874	0.4	0.484313	0.909469	0.909469	1	0	CONSUMED	0.909469	0.909469	0.909469	0
palmitoyl dihydrosphingomyelin (d18:0/16:0)	0	0.314874	0.4	0.484313	0.637807	0.637807	1	0	CONSUMED	0.637807	0.637807	0.637807	0
palmitoyl sphingomyelin (d18:1/16:0)	0	0.314874	0.4	0.484313	0.0114007	0.0114007	1	0	CONSUMED	0.0114007	0.0114007	0.0114007	4.5139e-36
p-cresol glucuronide	0	0.314874	0.4	0.484313	0.318998	0.318998	1	0	CONSUMED	0.318998	0.318998	0.318998	0
phosphoenolpyruvate (PEP)	0	0.314874	0.4	0.484313	0.307144	0.307144	1	0	CONSUMED	0.307144	0.307144	0.307144	0
phosphoethanolamine (PE)	-0.613174	0.314874	0.4	0.484313	0.0997121	0.152522	0.653757	-0.184584	CONSUMED	0.0719369	0.0719369	0.155262	0.00231437
quinate	0.134512	0.314874	0.4	0.484313	1.50909	1.37475	1.09772	0.040492	PRODUCED	1.54911	1.34027	1.63791	0.0233489
sebacate (C10-DC)	0.140511	0.314874	0.4	0.484313	0.708089	0.642377	1.1023	0.042298	PRODUCED	0.839514	0.642377	0.642377	0.0129543
S-methylcysteine	0	0.314874	0.4	0.484313	0.999388	0.999388	1	0	CONSUMED	0.999388	0.999388	0.999388	1.84889e-32
spermine	0	0.314874	0.4	0.484313	0.266023	0.266023	1	0	CONSUMED	0.266023	0.266023	0.266023	0
sphingomyelin (d17:1/16:0, d18:1/15:0, d16:1/17:0)	0	0.314874	0.4	0.484313	0.591314	0.591314	1	0	CONSUMED	0.591314	0.591314	0.591314	0
sphingomyelin (d18:1/14:0, d16:1/16:0)	0	0.314874	0.4	0.484313	0.395403	0.395403	1	0	CONSUMED	0.395403	0.395403	0.395403	0
sphingomyelin (d18:1/17:0, d17:1/18:0, d19:1/16:0)	0	0.314874	0.4	0.484313	0.393542	0.393542	1	0	CONSUMED	0.393542	0.393542	0.393542	4.62223e-33
sphingomyelin (d18:1/20:0, d16:1/22:0)	0	0.314874	0.4	0.484313	0.652024	0.652024	1	0	CONSUMED	0.652024	0.652024	0.652024	0
sphingomyelin (d18:1/21:0, d17:1/22:0, d16:1/23:0)	0	0.314874	0.4	0.484313	0.416653	0.416653	1	0	CONSUMED	0.416653	0.416653	0.416653	0
sphingomyelin (d18:1/22:1, d18:2/22:0, d16:1/24:1)	0	0.314874	0.4	0.484313	0.6269	0.6269	1	0	CONSUMED	0.6269	0.6269	0.6269	0
sphingomyelin (d18:1/24:1, d18:2/24:0)	0	0.314874	0.4	0.484313	0.707574	0.707574	1	0	CONSUMED	0.707574	0.707574	0.707574	1.84889e-32
sphingomyelin (d18:2/23:0, d18:1/23:1, d17:1/24:1)	0	0.314874	0.4	0.484313	0.587423	0.587423	1	0	CONSUMED	0.587423	0.587423	0.587423	0
stachydrine	-0.0876275	0.314874	0.4	0.484313	0.965512	1.02597	0.941069	-0.0263785	CONSUMED	1.03575	0.948746	0.912037	0.00403719
stearoyl sphingomyelin (d18:1/18:0)	0	0.314874	0.4	0.484313	0.582483	0.582483	1	0	CONSUMED	0.582483	0.582483	0.582483	0
suberate (C8-DC)	0	0.314874	0.4	0.484313	0.433552	0.433552	1	0	CONSUMED	0.433552	0.433552	0.433552	0
taurine	0.500262	0.314874	0.4	0.484313	0.0266798	0.0188621	1.41447	0.150594	PRODUCED	0.0358997	0.0186082	0.0255317	7.57375e-05
taurochenodeoxycholate	0	0.314874	0.4	0.484313	0.101684	0.101684	1	0	CONSUMED	0.101684	0.101684	0.101684	0
taurocholate	0	0.314874	0.4	0.484313	0.458283	0.458283	1	0	CONSUMED	0.458283	0.458283	0.458283	0
taurohyocholate	0	0.314874	0.4	0.484313	0.669002	0.669002	1	0	CONSUMED	0.669002	0.669002	0.669002	0
taurohyodeoxycholic acid	0	0.314874	0.4	0.484313	0.0237751	0.0237751	1	0	CONSUMED	0.0237751	0.0237751	0.0237751	0
thioproline	0	0.314874	0.4	0.484313	0.0694742	0.0694742	1	0	CONSUMED	0.0694742	0.0694742	0.0694742	0
tricosanoyl sphingomyelin (d18:1/23:0)	0	0.314874	0.4	0.484313	0.441261	0.441261	1	0	CONSUMED	0.441261	0.441261	0.441261	0
trigonelline (N'-methylnicotinate)	-0.0584297	0.314874	0.4	0.484313	2.07314	2.15883	0.960309	-0.0175891	CONSUMED	2.13767	2.06229	2.01947	0.0035813
tyramine O-sulfate	-0.199245	0.314874	0.4	0.484313	0.929661	1.06734	0.871006	-0.0599788	CONSUMED	1.02933	0.962805	0.796851	0.0143352
urate	0	0.314874	0.4	0.484313	0.0479526	0.0479526	1	0	CONSUMED	0.0479526	0.0479526	0.0479526	0
urea	0	0.314874	0.4	0.484313	0.00592842	0.00592842	1	0	CONSUMED	0.00592842	0.00592842	0.00592842	0
(3'-5')-cytidylylguanosine	-0.62618	0.222302	0.5	0.599374	0.41407	0.639106	0.647889	-0.188499	CONSUMED	0.41407	0.41407	0.41407	0
1-methyl-4-imidazoleacetate	-0.261942	0.222302	0.5	0.599374	0.199214	0.238876	0.833964	-0.0788525	CONSUMED	0.12899	0.339662	0.12899	0.0147942
1-stearoyl-GPI (18:0)	-0.512393	0.222302	0.5	0.599374	0.623899	0.889938	0.701059	-0.154246	CONSUMED	0.623899	0.623899	0.623899	0
hexanoylglutamine	-0.237161	0.222302	0.5	0.599374	0.473069	0.557593	0.848413	-0.0713927	CONSUMED	0.485576	0.466815	0.466815	0.000117321
leucylalanine	-0.0265507	0.222302	0.5	0.599374	0.806171	0.821145	0.981765	-0.00799257	CONSUMED	0.806171	0.806171	0.806171	0
4-allylcatechol sulfate	0.413557	0.144844	0.6	0.7164	0.984718	0.739297	1.33197	0.124493	PRODUCED	1.28013	0.594586	1.07944	0.124221
sarcosine	0.368974	0.144844	0.6	0.7164	1.02257	0.791813	1.29143	0.111072	PRODUCED	1.04175	1.05424	0.971737	0.00197734
2,3-dihydroxyisovalerate	-0.0894748	0.109406	0.7	0.777309	0.750475	0.798493	0.939865	-0.0269346	CONSUMED	0.797024	0.723424	0.730976	0.0016394
2'-deoxyinosine	0.077778	0.109406	0.7	0.777309	0.09788	0.0927428	1.05539	0.0234135	PRODUCED	0.104126	0.0927428	0.096771	3.33166e-05
2-methylcitrate/homocitrate	0.00480921	0.109406	0.7	0.777309	0.673584	0.671343	1.00334	0.00144772	PRODUCED	0.678315	0.688739	0.653699	0.000323745
2S,3R-dihydroxybutyrate	-0.0400629	0.109406	0.7	0.777309	1.19916	1.23293	0.972613	-0.0120601	CONSUMED	1.1919	1.19179	1.21379	0.000160546
3-hydroxy-3-methylglutarate	-0.057961	0.109406	0.7	0.777309	0.953103	0.992174	0.960621	-0.017448	CONSUMED	0.925141	0.931061	1.00311	0.00188412
4-ethylphenyl sulfate	0.185296	0.109406	0.7	0.777309	0.547829	0.481798	1.13705	0.0557798	PRODUCED	0.690453	0.302126	0.650907	0.0456683
alanine	0.0928434	0.109406	0.7	0.777309	1.39361	1.30675	1.06647	0.0279486	PRODUCED	1.48516	1.21572	1.47995	0.0237405
allantoin	-0.0613462	0.109406	0.7	0.777309	0.783529	0.817564	0.958369	-0.0184671	CONSUMED	0.814406	0.764639	0.771541	0.000726983
arachidonate (20:4n6)	0.441427	0.109406	0.7	0.777309	0.95307	0.701846	1.35795	0.132883	PRODUCED	1.03407	1.11629	0.708844	0.0464244
carboxyethyl-GABA	0.0588932	0.109406	0.7	0.777309	3.46252	3.32402	1.04167	0.0177286	PRODUCED	3.39804	3.84354	3.14596	0.124773
chenodeoxycholate	0.397606	0.109406	0.7	0.777309	0.042952	0.0326056	1.31732	0.119691	PRODUCED	0.0444877	0.0402513	0.0441169	5.50436e-06
cyclo(gly-pro)	-0.0451373	0.109406	0.7	0.777309	0.921038	0.95031	0.969198	-0.0135877	CONSUMED	0.920497	0.904329	0.938289	0.000288538
cyclo(phe-pro) (L,D)	0.173003	0.109406	0.7	0.777309	0.569496	0.50514	1.1274	0.052079	PRODUCED	0.635896	0.458198	0.614394	0.00940601
dimethylglycine	-0.000433194	0.109406	0.7	0.777309	1.38118	1.38159	0.9997	-0.000130404	CONSUMED	1.46624	1.43522	1.24208	0.0147523
galactonate	0.316093	0.109406	0.7	0.777309	2.96422	2.38099	1.24495	0.0951534	PRODUCED	4.6035	4.08424	0.204935	5.77767
gamma-glutamylisoleucine	0.402338	0.109406	0.7	0.777309	1.21958	0.922769	1.32165	0.121116	PRODUCED	1.22842	0.726083	1.70422	0.239247
glycerophosphorylcholine (GPC)	-0.021106	0.109406	0.7	0.777309	2.46835	2.50473	0.985477	-0.00635353	CONSUMED	2.41814	2.59752	2.3894	0.0127204
gulonate	0.0699791	0.109406	0.7	0.777309	2.58192	2.45967	1.0497	0.0210658	PRODUCED	2.30924	2.68782	2.74871	0.0566939
kynurenine	0.032903	0.109406	0.7	0.777309	0.381344	0.372745	1.02307	0.0099048	PRODUCED	0.386859	0.386276	0.370898	8.19307e-05
lanthionine	-0.195882	0.109406	0.7	0.777309	0.790358	0.905296	0.873039	-0.0589664	CONSUMED	0.759942	0.819293	0.79184	0.000882264
lysine	-0.0253155	0.109406	0.7	0.777309	1.04533	1.06384	0.982606	-0.00762073	CONSUMED	1.02178	1.13453	0.979687	0.00641009
mannitol/sorbitol	0.041196	0.109406	0.7	0.777309	1.41196	1.37221	1.02897	0.0124012	PRODUCED	1.50909	1.47008	1.25672	0.0184566
mannonate	-0.0628075	0.109406	0.7	0.777309	2.29361	2.39567	0.957399	-0.0189069	CONSUMED	2.2156	2.27747	2.38776	0.00760551
N6,N6-dimethyllysine	0.853169	0.109406	0.7	0.777309	0.607297	0.33618	1.80646	0.256829	PRODUCED	1	0.33618	0.485711	0.121252
N6-methyllysine	-0.0401672	0.109406	0.7	0.777309	1.02209	1.05095	0.972542	-0.0120915	CONSUMED	0.92667	1.1533	0.986311	0.0138003
N-acetylasparagine	0.00212004	0.109406	0.7	0.777309	1.73484	1.73229	1.00147	0.000638196	PRODUCED	1.64082	1.78598	1.77771	0.00664639
N-acetyl-glucosamine 1-phosphate	0.202995	0.109406	0.7	0.777309	1.22161	1.06126	1.15109	0.0611075	PRODUCED	1.296	1.24176	1.12706	0.00744022
N-acetylglutamate	0.000872316	0.109406	0.7	0.777309	0.98262	0.982026	1.0006	0.000262593	PRODUCED	1.00833	0.902032	1.0375	0.00508347
N-acetyltryptophan	-0.202824	0.109406	0.7	0.777309	2.99547	3.44764	0.868848	-0.061056	CONSUMED	2.59373	3.92466	2.46804	0.651483
N-butyryl-isoleucine	0.170987	0.109406	0.7	0.777309	1.92958	1.71392	1.12583	0.0514722	PRODUCED	1.59272	2.65821	1.5378	0.398935
N-octanoylglutamine	0.174614	0.109406	0.7	0.777309	0.847752	0.751113	1.12866	0.0525639	PRODUCED	0.975163	0.769635	0.798458	0.0123829
octadecenedioate (C18:1-DC)	0.720318	0.109406	0.7	0.777309	1.34483	0.816265	1.64755	0.216837	PRODUCED	1.41794	1.23818	1.37838	0.00892275
O-sulfo-tyrosine	-0.0414085	0.109406	0.7	0.777309	0.373571	0.384449	0.971706	-0.0124652	CONSUMED	0.430555	0.336747	0.353411	0.00250478
p-aminobenzoate (PABA)	-0.028211	0.109406	0.7	0.777309	1.10974	1.13166	0.980636	-0.00849236	CONSUMED	1.22839	0.877249	1.22359	0.0405462
pyroglutamylalanine	-0.046972	0.109406	0.7	0.777309	0.975448	1.00773	0.967966	-0.01414	CONSUMED	0.883085	1.10035	0.942904	0.0125957
pyrraline	-0.0569036	0.109406	0.7	0.777309	2.37849	2.47418	0.961325	-0.0171297	CONSUMED	2.53928	2.26449	2.3317	0.0205204
ribonate	-0.044437	0.109406	0.7	0.777309	3.5997	3.7123	0.969668	-0.0133769	CONSUMED	3.25924	3.30882	4.23104	0.29956
tryptophylglycine	0.144634	0.109406	0.7	0.777309	0.907787	0.821192	1.10545	0.0435392	PRODUCED	1	0.671883	1.05148	0.0424004
(2 or 3)-decenoate (10:1n7 or n8)	-0.083555	4.34295e-07	>0.999999	0.999999	0.890367	0.943456	0.943729	-0.0251526	CONSUMED	0.953911	0.761131	0.956058	0.0125276
1-methyl-5-imidazoleacetate	0.313518	4.34295e-07	>0.999999	0.999999	0.58619	0.471694	1.24273	0.0943783	PRODUCED	1.34349	0.207541	0.207541	0.430126
1-oleoylglycerol (18:1)	-0.60038	4.34295e-07	>0.999999	0.999999	0.207875	0.315163	0.65958	-0.180732	CONSUMED	0.207875	0.207875	0.207875	0
1-palmitoyl-2-linoleoyl-GPC (16:0/18:2)	-0.385927	4.34295e-07	>0.999999	0.999999	0.00458044	0.00598526	0.765287	-0.116176	CONSUMED	0.00350795	0.00506045	0.00517293	8.65842e-07
1-palmitoyl-2-oleoyl-GPC (16:0/18:1)	-0.143046	4.34295e-07	>0.999999	0.999999	0.0122115	0.0134843	0.905605	-0.0430612	CONSUMED	0.0122115	0.0122115	0.0122115	0
2,2'-methylenebis(6-tert-butyl-p-cresol)	-0.0391098	4.34295e-07	>0.999999	0.999999	1.05855	1.08764	0.973255	-0.0117732	CONSUMED	1.19809	0.889716	1.08785	0.0244171
2,8-quinolinediol sulfate	0.073404	4.34295e-07	>0.999999	0.999999	0.16826	0.159913	1.0522	0.0220968	PRODUCED	0.184954	0.159913	0.159913	0.000209011
2-aminoheptanoate	-0.133807	4.34295e-07	>0.999999	0.999999	0.327725	0.359575	0.911423	-0.04028	CONSUMED	0.327725	0.327725	0.327725	0
2-hydroxy-3-methylvalerate	-0.0499335	4.34295e-07	>0.999999	0.999999	1.00659	1.04203	0.965981	-0.0150315	CONSUMED	1.17452	0.867127	0.978112	0.0242305
2-isopropylmalate	-0.0240674	4.34295e-07	>0.999999	0.999999	1.02233	1.03953	0.983456	-0.00724501	CONSUMED	0.982764	1.04075	1.04348	0.00117621
3-formylindole	-0.0184302	4.34295e-07	>0.999999	0.999999	0.97364	0.986158	0.987306	-0.00554806	CONSUMED	0.991762	0.896875	1.03228	0.0048301
3-hydroxyhippurate	0.0400849	4.34295e-07	>0.999999	0.999999	0.987243	0.96019	1.02817	0.0120668	PRODUCED	0.990933	1.04857	0.922224	0.00400115
3-hydroxyisobutyrate	0.210007	4.34295e-07	>0.999999	0.999999	0.239652	0.207187	1.15669	0.0632185	PRODUCED	0.406298	0.156329	0.156329	0.0208282
5-(galactosylhydroxy)-lysine	-0.252572	4.34295e-07	>0.999999	0.999999	0.597387	0.711684	0.839399	-0.0760318	CONSUMED	0.856583	0.215918	0.719659	0.113826
5-oxoproline	0.00337642	4.34295e-07	>0.999999	0.999999	0.826075	0.824144	1.00234	0.0010164	PRODUCED	0.860592	0.781698	0.835934	0.00162896
allo-threonine	-0.872868	4.34295e-07	>0.999999	0.999999	0.259539	0.475293	0.54606	-0.262759	CONSUMED	0.328767	0.254443	0.195407	0.00446573
anserine	-0.483603	4.34295e-07	>0.999999	0.999999	0.313301	0.438068	0.715189	-0.145579	CONSUMED	0.496355	0.206453	0.237096	0.0253661
beta-hydroxyisovalerate	0.386629	4.34295e-07	>0.999999	0.999999	0.898532	0.6873	1.30733	0.116387	PRODUCED	1.16336	1.13013	0.40211	0.185102
betaine	0.0197667	4.34295e-07	>0.999999	0.999999	1.08287	1.06813	1.0138	0.00595038	PRODUCED	1.0529	1.14858	1.04712	0.00324659
carboxymethylproline	-0.0939012	4.34295e-07	>0.999999	0.999999	1.63806	1.74822	0.936986	-0.0282671	CONSUMED	1.84969	1.2248	1.83969	0.128112
catechol sulfate	-0.00628314	4.34295e-07	>0.999999	0.999999	0.961669	0.965866	0.995654	-0.00189141	CONSUMED	0.946947	0.962318	0.975742	0.000207605
cholate	0.0186123	4.34295e-07	>0.999999	0.999999	1.32292	1.30596	1.01298	0.00560287	PRODUCED	1.41418	1.2573	1.29727	0.00664589
cyclo(his-phe)	0.0360401	4.34295e-07	>0.999999	0.999999	1.02556	1.00025	1.0253	0.0108491	PRODUCED	1.08402	0.999204	0.993443	0.00257183
cyclo(his-pro)	0.00268786	4.34295e-07	>0.999999	0.999999	1.06441	1.06243	1.00186	0.000809126	PRODUCED	1.08707	1.04964	1.05654	0.00039684
cyclo(pro-tyr)	-0.0482069	4.34295e-07	>0.999999	0.999999	0.923476	0.954855	0.967138	-0.0145117	CONSUMED	0.988627	0.787325	0.994477	0.0139113
diacetylchitobiose	0.100757	4.34295e-07	>0.999999	0.999999	1.00017	0.932705	1.07234	0.0303309	PRODUCED	0.990928	0.683462	1.32613	0.103319
dihomolinoleate (20:2n6)	-0.232173	4.34295e-07	>0.999999	0.999999	0.240059	0.281974	0.851352	-0.0698909	CONSUMED	0.240059	0.240059	0.240059	1.15556e-33
erythronate	0.0986276	4.34295e-07	>0.999999	0.999999	2.92932	2.73575	1.07075	0.0296899	PRODUCED	2.82816	2.73637	3.22341	0.0669763
ethyl beta-glucopyranoside	-0.166253	4.34295e-07	>0.999999	0.999999	2.23902	2.5125	0.891154	-0.0500472	CONSUMED	2.40727	2.74518	1.56463	0.369655
gamma-glutamyl-epsilon-lysine	-0.23984	4.34295e-07	>0.999999	0.999999	0.178864	0.211214	0.84684	-0.0721989	CONSUMED	0.178864	0.178864	0.178864	0
gamma-glutamylhistidine	0.392508	4.34295e-07	>0.999999	0.999999	0.658555	0.50169	1.31267	0.118157	PRODUCED	0.972285	0.50169	0.50169	0.0738199
glycochenodeoxycholate	-0.113927	4.34295e-07	>0.999999	0.999999	0.0219165	0.0237174	0.924069	-0.0342956	CONSUMED	0.0219165	0.0219165	0.0219165	0
homostachydrine	0.399799	4.34295e-07	>0.999999	0.999999	0.469385	0.355777	1.31932	0.120351	PRODUCED	0.292935	0.393119	0.722101	0.0504081
inositol 1-phosphate (I1P)	-0.0307938	4.34295e-07	>0.999999	0.999999	0.870134	0.888907	0.978882	-0.00926987	CONSUMED	0.862239	0.833881	0.914283	0.00166288
N,N,N-trimethyl-alanylproline betaine (TMAP)	-0.424319	4.34295e-07	>0.999999	0.999999	0.284289	0.381499	0.74519	-0.127733	CONSUMED	0.508796	0.0549411	0.28913	0.0515136
N2-acetyllysine	-0.0108601	4.34295e-07	>0.999999	0.999999	1.02268	1.0304	0.992501	-0.00326921	CONSUMED	1.07795	1	0.990073	0.00231631
N6-carboxymethyllysine	0.024339	4.34295e-07	>0.999999	0.999999	1.52613	1.5006	1.01701	0.00732677	PRODUCED	1.64213	1.38419	1.55207	0.0171379
N-acetyl-2-aminoadipate	-0.116739	4.34295e-07	>0.999999	0.999999	1.92454	2.08674	0.92227	-0.0351418	CONSUMED	1.38568	2.28724	2.1007	0.226478
N-acetylglycine	-0.0396238	4.34295e-07	>0.999999	0.999999	0.879169	0.90365	0.972909	-0.0119279	CONSUMED	0.883708	0.784599	0.9692	0.00853486
N-acetylleucine	0.00345098	4.34295e-07	>0.999999	0.999999	1.00739	1.00498	1.00239	0.00103885	PRODUCED	1.02536	0.999387	0.997415	0.000243207
N-acetylserine	-0.0747307	4.34295e-07	>0.999999	0.999999	1.02519	1.07969	0.949519	-0.0224962	CONSUMED	1.06263	0.939998	1.07293	0.00546951
N-delta-acetylornithine	-0.0329527	4.34295e-07	>0.999999	0.999999	1.11847	1.14432	0.977418	-0.00991976	CONSUMED	1.19701	1.08182	1.0766	0.00463235
nicotianamine	-0.0277771	4.34295e-07	>0.999999	0.999999	1.68727	1.72007	0.980931	-0.00836173	CONSUMED	1.80105	1.51315	1.7476	0.0234518
N-methylproline	-0.107244	4.34295e-07	>0.999999	0.999999	0.962041	1.03628	0.92836	-0.0322837	CONSUMED	1.13756	0.740308	1.00825	0.0410544
N-monomethylarginine	-0.0379592	4.34295e-07	>0.999999	0.999999	0.92815	0.952895	0.974032	-0.0114269	CONSUMED	0.966722	1.06703	0.750702	0.0261313
N-octanoylglycine	-0.214924	4.34295e-07	>0.999999	0.999999	0.415573	0.482331	0.861592	-0.0646985	CONSUMED	0.683614	0.281552	0.281552	0.0538846
pantoate	0.0252085	4.34295e-07	>0.999999	0.999999	0.626843	0.615985	1.01763	0.00758852	PRODUCED	0.668674	0.605974	0.605882	0.00131235
phenylalanylglycine	-0.0283965	4.34295e-07	>0.999999	0.999999	0.981846	1.00136	0.980509	-0.00854821	CONSUMED	1.04826	0.866465	1.03082	0.0100606
picolinate	-0.0594323	4.34295e-07	>0.999999	0.999999	1.21378	1.26483	0.959642	-0.0178909	CONSUMED	0.915566	1.18433	1.54144	0.0985813
S-1-pyrroline-5-carboxylate	-0.0419192	4.34295e-07	>0.999999	0.999999	0.753613	0.775831	0.971362	-0.0126189	CONSUMED	0.385692	0.385692	1.48945	0.406097
tartarate	-0.012842	4.34295e-07	>0.999999	0.999999	1921.76	1938.94	0.991138	-0.00386582	CONSUMED	1754.57	1922.48	2088.23	27832.9
threonate	0.0479287	4.34295e-07	>0.999999	0.999999	1.10829	1.07208	1.03378	0.014428	PRODUCED	1.06168	1.00205	1.26114	0.018412
tyramine	0.0157736	4.34295e-07	>0.999999	0.999999	1.03033	1.01913	1.01099	0.00474832	PRODUCED	1.02547	1.08213	0.983385	0.00245549
valerate (5:0)	-0.819101	4.34295e-07	>0.999999	0.999999	0.214308	0.378106	0.566795	-0.246574	CONSUMED	0.214308	0.214308	0.214308	1.15556e-33

## Sheet: L cris B VS MRS
Metabolite	log2 (avg bact/media)	minus log10q value	P value	q value	L cris B Mean	BL MRS Mean	Fold change	log fold change	Metabolite direction	L_cris_B	L_cris_B	L_cris_B	Variance
(3'-5')-adenylyladenosine	-1.75593	0.798343	0.1	0.159095	0.232453	0.785094	0.296083	-0.528587	CONSUMED	0.232453	0.232453	0.232453	0
(3'-5')-adenylylcytidine	-1.38368	0.798343	0.1	0.159095	0.34883	0.910211	0.383241	-0.416528	CONSUMED	0.34883	0.34883	0.34883	4.62223e-33
(3'-5')-adenylylguanosine	-1.32518	0.798343	0.1	0.159095	0.187304	0.469315	0.399101	-0.398918	CONSUMED	0.187304	0.187304	0.187304	1.15556e-33
(3'-5')-adenylyluridine	-1.13205	0.798343	0.1	0.159095	0.380261	0.833416	0.456268	-0.34078	CONSUMED	0.380261	0.380261	0.380261	0
(3'-5')-cytidylyladenosine	-3.85626	0.798343	0.1	0.159095	0.0801704	1.16109	0.0690478	-1.16085	CONSUMED	0.0801704	0.0801704	0.0801704	0
(3'-5')-cytidylylcytidine	-3.56469	0.798343	0.1	0.159095	0.106814	1.26388	0.0845123	-1.07308	CONSUMED	0.106814	0.106814	0.106814	0
(3'-5')-cytidylyluridine	-3.33626	0.798343	0.1	0.159095	0.147374	1.48846	0.0990112	-1.00432	CONSUMED	0.147374	0.147374	0.147374	0
(3'-5')-guanylyladenosine	-5.40971	0.798343	0.1	0.159095	0.0707579	3.00788	0.0235242	-1.62849	CONSUMED	0.0707579	0.0707579	0.0707579	0
(3'-5')-guanylylcytidine	-5.07226	0.798343	0.1	0.159095	0.105578	3.55202	0.0297234	-1.5269	CONSUMED	0.105578	0.105578	0.105578	2.88889e-34
(3'-5')-guanylyluridine	-2.80358	0.798343	0.1	0.159095	0.388703	2.71382	0.143231	-0.843963	CONSUMED	0.388703	0.388703	0.388703	0
(3'-5')-uridylyladenosine	-4.91077	0.798343	0.1	0.159095	0.163043	4.90446	0.0332439	-1.47829	CONSUMED	0.163043	0.163043	0.163043	0
(3'-5')-uridylylcytidine	-3.06949	0.798343	0.1	0.159095	0.429536	3.60586	0.119122	-0.92401	CONSUMED	0.429536	0.429536	0.429536	0
(3'-5')-uridylylguanosine	-3.3519	0.798343	0.1	0.159095	0.26002	2.65478	0.0979439	-1.00902	CONSUMED	0.266818	0.262111	0.25113	6.48132e-05
(3'-5')-uridylyluridine	-6.56392	0.798343	0.1	0.159095	0.0180021	1.70318	0.0105697	-1.97594	CONSUMED	0.0180021	0.0180021	0.0180021	0
(N(1) + N(8))-acetylspermidine	4.03594	0.798343	0.1	0.159095	15.3556	0.936113	16.4035	1.21494	PRODUCED	15.3177	15.5487	15.2003	0.0314188
1-methyl-5-imidazoleacetate	1.38452	0.798343	0.1	0.159095	1.23152	0.471694	2.61084	0.416781	PRODUCED	1.16644	1.233	1.29512	0.00414153
1-methyladenine	1.04382	0.798343	0.1	0.159095	4.42021	2.14399	2.06167	0.31422	PRODUCED	4.82593	3.81849	4.61619	0.282543
1-methyl-beta-carboline-3-carboxylic acid	0.226231	0.798343	0.1	0.159095	1.17382	1.00346	1.16977	0.0681022	PRODUCED	1.18201	1.19603	1.14342	0.00074217
1-oleoylglycerol (18:1)	2.2667	0.798343	0.1	0.159095	1.51663	0.315163	4.8122	0.682344	PRODUCED	1.47026	1.5694	1.51022	0.00248776
1-ribosyl-imidazoleacetate	-3.76823	0.798343	0.1	0.159095	0.0898222	1.22386	0.0733923	-1.13435	CONSUMED	0.0898222	0.0898222	0.0898222	0
2,3-dihydroxy-2-methylbutyrate	0.45784	0.798343	0.1	0.159095	3.39929	2.47494	1.37348	0.137823	PRODUCED	3.25103	3.56753	3.37933	0.0253419
2,3-dihydroxyisovalerate	0.223809	0.798343	0.1	0.159095	0.93249	0.798493	1.16781	0.0673731	PRODUCED	0.910466	0.907919	0.979083	0.00162983
2,6-dihydroxybenzoic acid	-0.23682	0.798343	0.1	0.159095	0.947992	1.11711	0.848614	-0.07129	CONSUMED	0.892188	1.02625	0.925542	0.00487082
2-aminoadipate	0.833784	0.798343	0.1	0.159095	2.18859	1.22792	1.78235	0.250994	PRODUCED	2.65939	1.87109	2.03529	0.172979
2'-AMP	-3.01072	0.798343	0.1	0.159095	0.128924	1.03909	0.124075	-0.906317	CONSUMED	0.1273	0.127956	0.131516	5.14738e-06
2'-deoxyadenosine	-3.77176	0.798343	0.1	0.159095	0.0524882	0.716924	0.0732131	-1.13541	CONSUMED	0.0524882	0.0524882	0.0524882	0
2'-deoxyuridine	-2.7428	0.798343	0.1	0.159095	0.085512	0.57239	0.149395	-0.825665	CONSUMED	0.085512	0.085512	0.085512	2.88889e-34
2-hydroxy-4-(methylthio)butanoic acid	6.60506	0.798343	0.1	0.159095	1.81568	0.0186518	97.3464	1.98832	PRODUCED	1.7573	1.82082	1.86892	0.00313453
2-hydroxybutyrate/2-hydroxyisobutyrate	1.01213	0.798343	0.1	0.159095	1.85354	0.919012	2.01689	0.304681	PRODUCED	1.79305	1.88403	1.88355	0.00274501
2-hydroxyglutarate	2.50297	0.798343	0.1	0.159095	0.39429	0.0695578	5.66852	0.75347	PRODUCED	0.469564	0.258534	0.454772	0.013877
2-hydroxyhippurate (salicylurate)	2.74434	0.798343	0.1	0.159095	4.44039	0.662662	6.70084	0.826129	PRODUCED	4.25936	4.276	4.78581	0.0895554
2-isopropylmalate	0.650814	0.798343	0.1	0.159095	1.63212	1.03953	1.57005	0.195915	PRODUCED	1.54384	1.70862	1.64391	0.00689175
2-keto-3-deoxy-gluconate	0.514903	0.798343	0.1	0.159095	8.35612	5.84795	1.4289	0.155001	PRODUCED	8.58778	8.40864	8.07194	0.068592
2'-O-methyluridine	3.41376	0.798343	0.1	0.159095	5.77178	0.541585	10.6572	1.02764	PRODUCED	5.933	5.6558	5.72655	0.0207439
2-oxoarginine	3.87851	0.798343	0.1	0.159095	10.2644	0.697888	14.7078	1.16755	PRODUCED	10.1122	10.5275	10.1534	0.0523529
2-phosphoglycerate	6.18588	0.798343	0.1	0.159095	46.5475	0.639381	72.8009	1.86214	PRODUCED	55.0035	28.2749	56.3641	250.878
2-piperidinone	-0.847052	0.798343	0.1	0.159095	0.90093	1.62061	0.55592	-0.254988	CONSUMED	0.93131	0.981745	0.789735	0.00990916
2-pyrrolidinone	0.0818335	0.798343	0.1	0.159095	1.1692	1.10473	1.05836	0.0246343	PRODUCED	1.14365	1.19299	1.17097	0.000610902
2R,3R-dihydroxybutyrate	0.782611	0.798343	0.1	0.159095	1.9596	1.13914	1.72024	0.235589	PRODUCED	1.7976	2.08203	1.99915	0.0213999
2S,3R-dihydroxybutyrate	-2.01295	0.798343	0.1	0.159095	0.305477	1.23293	0.247765	-0.60596	CONSUMED	0.583294	0.166569	0.166569	0.0578868
3-(4-hydroxyphenyl)lactate (HPLA)	6.24442	0.798343	0.1	0.159095	31.2723	0.412481	75.8152	1.87976	PRODUCED	31.848	31.2508	30.7182	0.319467
3,4-dihydroxybutyrate	0.191974	0.798343	0.1	0.159095	1.20352	1.05357	1.14233	0.0577901	PRODUCED	1.22302	1.22303	1.1645	0.00114146
3-amino-2-piperidone	0.540805	0.798343	0.1	0.159095	1.25823	0.864888	1.45478	0.162798	PRODUCED	1.22955	1.26076	1.28437	0.000756105
3'-AMP	-1.73167	0.798343	0.1	0.159095	0.577167	1.91683	0.301104	-0.521284	CONSUMED	0.577167	0.577167	0.577167	0
3-hydroxy-3-methylglutarate	0.793155	0.798343	0.1	0.159095	1.7193	0.992174	1.73286	0.238764	PRODUCED	1.61211	1.84914	1.69665	0.0144315
3-hydroxybutyrate (BHBA)	-1.23122	0.798343	0.1	0.159095	0.333301	0.782477	0.425956	-0.370635	CONSUMED	0.333301	0.333301	0.333301	0
3-hydroxyhippurate	0.527794	0.798343	0.1	0.159095	1.38433	0.96019	1.44172	0.158882	PRODUCED	1.55834	1.35414	1.24051	0.0259373
3-indoleglyoxylic acid	-0.788615	0.798343	0.1	0.159095	0.644265	1.11291	0.5789	-0.237397	CONSUMED	0.652546	0.626468	0.653782	0.000237939
3-methyl-2-oxobutyrate	0.528121	0.798343	0.1	0.159095	8.86908	6.15033	1.44205	0.15898	PRODUCED	9.8695	9.00541	7.73234	1.15581
3-methyl-2-oxovalerate	0.915021	0.798343	0.1	0.159095	0.437226	0.231876	1.8856	0.275449	PRODUCED	0.547895	0.307384	0.456397	0.0147371
3-methylglutarate/2-methylglutarate	1.28462	0.798343	0.1	0.159095	2.18131	0.895381	2.43618	0.386709	PRODUCED	2.05242	2.2447	2.24681	0.0124613
3-methylhistidine	-0.10711	0.798343	0.1	0.159095	0.843754	0.908781	0.928446	-0.0322433	CONSUMED	0.850016	0.84486	0.836387	4.73501e-05
3-phenylpropionate (hydrocinnamate)	0.929225	0.798343	0.1	0.159095	1.24091	0.651654	1.90425	0.279725	PRODUCED	1.25837	1.37683	1.08754	0.0211503
3-phosphoglycerate	5.18039	0.798343	0.1	0.159095	1.91009	0.0526748	36.2621	1.55945	PRODUCED	1.81664	1.94963	1.96402	0.00660278
3-phosphoserine	0.467816	0.798343	0.1	0.159095	1.17217	0.847544	1.38301	0.140827	PRODUCED	1.15642	1.17383	1.18624	0.000224333
3-sulfo-alanine	0.793278	0.798343	0.1	0.159095	1.20234	0.693786	1.73301	0.238801	PRODUCED	1.01268	1.31976	1.27457	0.0274885
4-acetamidobutanoate	-0.246165	0.798343	0.1	0.159095	1.05786	1.25468	0.843135	-0.0741029	CONSUMED	1.02392	1.08986	1.0598	0.00108983
4-ethylcatechol sulfate	-0.048615	0.798343	0.1	0.159095	1.43102	1.48006	0.966864	-0.0146346	CONSUMED	1.38099	1.46659	1.44547	0.00198868
4-guanidinobutanoate	-0.861074	0.798343	0.1	0.159095	0.758858	1.37838	0.550542	-0.259209	CONSUMED	0.759304	0.757638	0.759634	1.14527e-06
4-hydroxyglutamate	1.30151	0.798343	0.1	0.159095	2.01615	0.817953	2.46487	0.391794	PRODUCED	1.78716	2.11007	2.15122	0.0397514
4-hydroxyphenylacetate	-0.35492	0.798343	0.1	0.159095	0.853894	1.09206	0.781913	-0.106841	CONSUMED	0.608309	0.983195	0.970177	0.0452762
4-hydroxyphenylpyruvate	4.17561	0.798343	0.1	0.159095	3.78503	0.209453	18.071	1.25698	PRODUCED	3.42956	4.04797	3.87757	0.102028
4-imidazoleacetate	-0.709697	0.798343	0.1	0.159095	1.01019	1.65213	0.611448	-0.21364	CONSUMED	1.04406	1.02963	0.956882	0.00218329
4-methyl-2-oxopentanoate	3.56271	0.798343	0.1	0.159095	2.49608	0.21124	11.8164	1.07248	PRODUCED	2.35458	2.65666	2.47701	0.0230857
4-quinolinecarboxylic acid	1.00874	0.798343	0.1	0.159095	1.07725	0.535372	2.01216	0.303662	PRODUCED	0.894458	1.3373	1	0.0535026
5'- GMP	-5.47113	0.798343	0.1	0.159095	0.02801	1.24248	0.0225437	-1.64698	CONSUMED	0.0291537	0.025116	0.0297603	6.37317e-06
5-(2-hydroxyethyl)-4-methylthiazole	0.220781	0.798343	0.1	0.159095	1.15564	0.991659	1.16536	0.0664618	PRODUCED	1.11464	1.16087	1.19143	0.00149459
5-(galactosylhydroxy)-lysine	0.377866	0.798343	0.1	0.159095	0.924775	0.711684	1.29942	0.113749	PRODUCED	0.862183	1	0.912143	0.00486805
5,6-dihydrouridine	3.90095	0.798343	0.1	0.159095	8.26532	0.553296	14.9383	1.1743	PRODUCED	8.07055	8.30394	8.42147	0.0319055
5-hydroxylysine	0.219864	0.798343	0.1	0.159095	1.16178	0.997555	1.16462	0.0661856	PRODUCED	1.19333	1.11729	1.17471	0.0015706
5-methylcytidine	-1.87105	0.798343	0.1	0.159095	0.23181	0.847957	0.273375	-0.563242	CONSUMED	0.11689	0.11689	0.46165	0.0396197
5-methylthioadenosine (MTA)	-4.77706	0.798343	0.1	0.159095	0.131325	3.6007	0.0364721	-1.43804	CONSUMED	0.125284	0.126457	0.142234	8.96018e-05
5-methyluridine (ribothymidine)	-2.03507	0.798343	0.1	0.159095	0.248852	1.0199	0.243996	-0.612617	CONSUMED	0.248852	0.248852	0.248852	0
5-oxoproline	0.443362	0.798343	0.1	0.159095	1.12064	0.824144	1.35977	0.133465	PRODUCED	1.11136	1.13699	1.11359	0.000201522
6-oxopiperidine-2-carboxylate	0.771916	0.798343	0.1	0.159095	1.46703	0.859149	1.70754	0.23237	PRODUCED	1.56665	1.36161	1.47283	0.0105347
7-methylguanine	1.40478	0.798343	0.1	0.159095	2.20322	0.832104	2.64777	0.42288	PRODUCED	2.22277	2.12322	2.26367	0.00521819
acetylcarnitine (C2)	-2.63384	0.798343	0.1	0.159095	0.148282	0.92035	0.161115	-0.792863	CONSUMED	0.148282	0.148282	0.148282	0
aconitate [cis or trans]	-0.187048	0.798343	0.1	0.159095	3.51566	4.00234	0.878401	-0.0563071	CONSUMED	3.47376	3.57068	3.50253	0.00247754
adenine	2.98154	0.798343	0.1	0.159095	3.09019	0.391247	7.89831	0.897534	PRODUCED	3.05702	3.06606	3.14748	0.00248235
adenosine	-13.3184	0.798343	0.1	0.159095	0.00130908	13.3719	9.78977e-05	-4.00923	CONSUMED	0.00130908	0.00130908	0.00130908	0
adenosine-2',3'-cyclic monophosphate	-8.71555	0.798343	0.1	0.159095	0.00453897	1.90809	0.00237881	-2.62364	CONSUMED	0.00453897	0.00453897	0.00453897	0
adipate	1.37718	0.798343	0.1	0.159095	1.36653	0.526077	2.59759	0.414571	PRODUCED	1.3919	0.896246	1.81146	0.209885
agmatine	0.304668	0.798343	0.1	0.159095	1.92284	1.55679	1.23513	0.0917143	PRODUCED	1.85989	1.98642	1.92221	0.00400336
ala-ile-ala	-1.59437	0.798343	0.1	0.159095	0.312191	0.942698	0.331167	-0.479953	CONSUMED	0.313684	0.315181	0.307707	1.56383e-05
ala-leu-ala	-1.39603	0.798343	0.1	0.159095	0.0995103	0.261888	0.379972	-0.420248	CONSUMED	0.112795	0.100751	0.0849851	0.000194496
alanine	0.118585	0.798343	0.1	0.159095	1.4187	1.30675	1.08567	0.0356978	PRODUCED	1.37927	1.45703	1.4198	0.00151257
alanylhistidine	-1.60817	0.798343	0.1	0.159095	0.339461	1.0349	0.328015	-0.484107	CONSUMED	0.33514	0.344578	0.338665	2.27434e-05
alanylleucine	-8.04526	0.798343	0.1	0.159095	0.00373815	0.987463	0.00378561	-2.42186	CONSUMED	0.00373815	0.00373815	0.00373815	0
alanyllysine	-2.4069	0.798343	0.1	0.159095	0.222189	1.17835	0.18856	-0.72455	CONSUMED	0.223269	0.232209	0.211089	0.000112386
alanylproline	-0.443112	0.798343	0.1	0.159095	0.758205	1.03081	0.735546	-0.13339	CONSUMED	0.72407	0.807378	0.743168	0.00190466
alpha-glutamylglutamate	-8.16375	0.798343	0.1	0.159095	0.00533295	1.52933	0.00348711	-2.45753	CONSUMED	0.00533295	0.00533295	0.00533295	0
alpha-hydroxyisocaproate	4.41406	0.798343	0.1	0.159095	12.9967	0.609633	21.3189	1.32876	PRODUCED	12.2266	13.6553	13.1082	0.519589
alpha-hydroxyisovalerate	0.240279	0.798343	0.1	0.159095	1.19091	1.0082	1.18122	0.0723312	PRODUCED	1.17372	1.2494	1.14959	0.00271205
AMP	-4.51528	0.798343	0.1	0.159095	0.0636742	1.45613	0.0437284	-1.35924	CONSUMED	0.0658857	0.0519487	0.0731881	0.000116446
anthranilate	-0.199248	0.798343	0.1	0.159095	0.887605	1.01906	0.871004	-0.0599796	CONSUMED	0.914905	0.905621	0.842289	0.00156168
arabitol/xylitol	0.646461	0.798343	0.1	0.159095	1.36128	0.869649	1.56532	0.194604	PRODUCED	1.37063	1.23703	1.47618	0.0143638
arachidate (20:0)	-0.244268	0.798343	0.1	0.159095	0.923674	1.09408	0.844244	-0.0735321	CONSUMED	0.928212	0.958526	0.884282	0.0013935
argininate	1.41121	0.798343	0.1	0.159095	1.62188	0.609822	2.6596	0.424816	PRODUCED	1.84764	1.4657	1.5523	0.0401018
aspartate	0.0699114	0.798343	0.1	0.159095	1.09832	1.04637	1.04965	0.0210454	PRODUCED	1.08745	1.11004	1.09747	0.000128176
aspartylaspartate	-3.98731	0.798343	0.1	0.159095	0.0689052	1.09283	0.0630523	-1.2003	CONSUMED	0.0672856	0.0788863	0.0605437	8.60798e-05
azelate (C9-DC)	1.26609	0.798343	0.1	0.159095	0.947589	0.393994	2.40509	0.381131	PRODUCED	1	0.797129	1.04564	0.0174996
beta-citrylglutamate	1.20812	0.798343	0.1	0.159095	0.503354	0.217867	2.31037	0.363682	PRODUCED	0.490706	0.501823	0.517533	0.000181675
beta-guanidinopropanoate	-0.359325	0.798343	0.1	0.159095	0.839981	1.07755	0.779529	-0.108168	CONSUMED	0.825844	0.819728	0.874371	0.000896361
biotin	-0.468311	0.798343	0.1	0.159095	0.799047	1.10547	0.72281	-0.140976	CONSUMED	0.75056	0.798351	0.848232	0.00238533
butyrate/isobutyrate (4:0)	-6.21872	0.798343	0.1	0.159095	0.0192503	1.4337	0.013427	-1.87202	CONSUMED	0.0192503	0.0192503	0.0192503	0
butyrylglutamine/isobutyrylglutamine	-0.137009	0.798343	0.1	0.159095	1.09948	1.20901	0.909402	-0.0412439	CONSUMED	1.0834	1.09326	1.12176	0.000396827
caproate (6:0)	-2.72917	0.798343	0.1	0.159095	0.145435	0.96434	0.150813	-0.821563	CONSUMED	0.130514	0.140487	0.165303	0.000320929
carboxymethylarginine	-1.45565	0.798343	0.1	0.159095	0.605331	1.6603	0.36459	-0.438195	CONSUMED	0.605193	0.572686	0.638114	0.00107022
carnitine	-0.16477	0.798343	0.1	0.159095	0.337213	0.378011	0.892071	-0.0496006	CONSUMED	0.335457	0.33375	0.342431	2.11522e-05
cholate	0.165863	0.798343	0.1	0.159095	1.46507	1.30596	1.12184	0.0499296	PRODUCED	1.49992	1.52957	1.36573	0.00762117
citraconate/glutaconate	1.7991	0.798343	0.1	0.159095	4.85596	1.39538	3.48003	0.541583	PRODUCED	4.53145	4.93908	5.09734	0.0852396
citrate	-0.474642	0.798343	0.1	0.159095	3.21229	4.46371	0.719645	-0.142882	CONSUMED	3.10828	3.2137	3.31487	0.0106715
citrulline	-0.257283	0.798343	0.1	0.159095	1.19156	1.42418	0.836662	-0.0774498	CONSUMED	1.20357	1.16194	1.20917	0.000665753
CMP	0.822117	0.798343	0.1	0.159095	1.16381	0.658264	1.768	0.247482	PRODUCED	1.19282	1.14544	1.15317	0.000645906
creatine	-0.796389	0.798343	0.1	0.159095	0.0319977	0.0555719	0.575789	-0.239737	CONSUMED	0.0317099	0.0316339	0.0326492	3.19827e-07
creatinine	-0.260476	0.798343	0.1	0.159095	0.0577528	0.0691806	0.834812	-0.0784111	CONSUMED	0.0578489	0.0588734	0.0565362	1.37249e-06
cyclo(gly-phe)	0.694766	0.798343	0.1	0.159095	0.620088	0.383096	1.61862	0.209146	PRODUCED	0.689157	0.613941	0.557167	0.00438363
cyclo(his-pro)	0.0257568	0.798343	0.1	0.159095	1.08157	1.06243	1.01801	0.00775356	PRODUCED	1.07466	1.08995	1.08011	6.0122e-05
cyclo(his-pro) (D,L)	0.351429	0.798343	0.1	0.159095	1.00949	0.791244	1.27582	0.105791	PRODUCED	0.996828	1.00256	1.02908	0.000296027
cyclo(leu-pro)	0.13244	0.798343	0.1	0.159095	0.602451	0.549608	1.09615	0.0398685	PRODUCED	0.592791	0.624816	0.589745	0.000377468
cyclo(phe-pro) (L,D)	0.57557	0.798343	0.1	0.159095	0.752793	0.50514	1.49027	0.173264	PRODUCED	0.739669	0.824488	0.694223	0.00437143
cyclo(pro-arg)	0.478093	0.798343	0.1	0.159095	1.00101	0.718654	1.3929	0.14392	PRODUCED	0.988648	0.995683	1.01871	0.000247209
cyclo(pro-arg) (D,L)	-0.156281	0.798343	0.1	0.159095	0.926072	1.03202	0.897335	-0.0470452	CONSUMED	0.93406	0.894813	0.949343	0.000791258
cysteine	-3.68805	0.798343	0.1	0.159095	0.0901118	1.16143	0.0775866	-1.11021	CONSUMED	0.0893773	0.0915806	0.0893773	1.61817e-06
cysteine s-sulfate	-0.830824	0.798343	0.1	0.159095	0.0978796	0.174099	0.562208	-0.250103	CONSUMED	0.101321	0.0955188	0.0967992	9.29183e-06
cysteine sulfinic acid	0.387872	0.798343	0.1	0.159095	1.29117	0.986784	1.30846	0.116761	PRODUCED	1.3106	1.28036	1.28255	0.000284436
cysteine-glutathione disulfide	-1.57105	0.798343	0.1	0.159095	0.341997	1.01614	0.336564	-0.472933	CONSUMED	0.341997	0.341997	0.341997	0
cysteinylglycine	-3.66447	0.798343	0.1	0.159095	0.171464	2.17414	0.0788649	-1.10312	CONSUMED	0.171464	0.171464	0.171464	1.15556e-33
cystine	0.81759	0.798343	0.1	0.159095	0.169576	0.0962158	1.76246	0.246119	PRODUCED	0.23563	0.136351	0.136748	0.00327236
cytidine	-5.76355	0.798343	0.1	0.159095	0.028227	1.53344	0.0184076	-1.735	CONSUMED	0.028227	0.028227	0.028227	0
cytidine 2' or 3'-monophosphate (2' or 3'-CMP)	-3.56384	0.798343	0.1	0.159095	0.0950001	1.12343	0.0845623	-1.07282	CONSUMED	0.0862093	0.0999173	0.0988737	5.82312e-05
cytidine 2',3'-cyclic monophosphate	-8.35974	0.798343	0.1	0.159095	0.00421433	1.3844	0.00304416	-2.51653	CONSUMED	0.00421433	0.00421433	0.00421433	0
cytosine	6.6099	0.798343	0.1	0.159095	43.812	0.448553	97.6741	1.98978	PRODUCED	44.4769	43.575	43.3842	0.340673
daidzein	0.206422	0.798343	0.1	0.159095	220.313	190.942	1.15382	0.0621393	PRODUCED	221.108	219.165	220.667	1.03834
daidzin	-1.56365	0.798343	0.1	0.159095	0.569824	1.68441	0.338293	-0.470707	CONSUMED	0.569824	0.569824	0.569824	0
dehydroascorbate	0.789366	0.798343	0.1	0.159095	1.48983	0.862015	1.72831	0.237623	PRODUCED	1.55421	1.42702	1.48827	0.0040464
deoxycarnitine	-0.228948	0.798343	0.1	0.159095	0.204058	0.239152	0.853257	-0.0689201	CONSUMED	0.213224	0.19311	0.205841	0.000103527
diacetylspermidine	2.35957	0.798343	0.1	0.159095	0.313782	0.06114	5.13218	0.710302	PRODUCED	0.287533	0.333685	0.320127	0.000562677
dihydroferulate	4.70357	0.798343	0.1	0.159095	3.98549	0.152955	26.0566	1.41592	PRODUCED	4.18801	3.90048	3.86799	0.0310234
dihydroorotate	-1.24776	0.798343	0.1	0.159095	0.709352	1.68452	0.421101	-0.375614	CONSUMED	0.709132	0.721303	0.697621	0.000140249
dimethylarginine (ADMA + SDMA)	0.187094	0.798343	0.1	0.159095	1.03175	0.906261	1.13847	0.056321	PRODUCED	1.02828	1.0431	1.02387	0.000101491
dimethylglycine	0.218568	0.798343	0.1	0.159095	1.60759	1.38159	1.16358	0.0657955	PRODUCED	1.62447	1.49875	1.69955	0.0102932
ectoine	-0.162497	0.798343	0.1	0.159095	7.97441	8.92514	0.893477	-0.0489165	CONSUMED	8.04264	8.2707	7.60989	0.112657
enterolactone sulfate	-0.512393	0.798343	0.1	0.159095	1.06634	1.52105	0.701059	-0.154246	CONSUMED	1.03643	1.07634	1.08627	0.000695915
erythritol	-2.13685	0.798343	0.1	0.159095	0.282193	1.24108	0.227376	-0.643255	CONSUMED	0.282193	0.282193	0.282193	0
ethyl beta-glucopyranoside	-3.89681	0.798343	0.1	0.159095	0.168674	2.5125	0.0671339	-1.17306	CONSUMED	0.168674	0.168674	0.168674	0
formiminoglutamate	-0.295295	0.798343	0.1	0.159095	0.946552	1.16155	0.814905	-0.0888928	CONSUMED	0.90376	0.984742	0.951153	0.00165542
fructose	-6.4644	0.798343	0.1	0.159095	0.139896	12.3533	0.0113246	-1.94598	CONSUMED	0.140719	0.132177	0.146793	5.39169e-05
fructosyllysine	-0.421816	0.798343	0.1	0.159095	3.91749	5.24791	0.746485	-0.126979	CONSUMED	4.00851	3.97829	3.76566	0.0175161
fumarate	-1.68751	0.798343	0.1	0.159095	0.192269	0.619297	0.310463	-0.50799	CONSUMED	0.155054	0.213951	0.207802	0.00104816
galactonate	-1.04444	0.798343	0.1	0.159095	1.15438	2.38099	0.484834	-0.314407	CONSUMED	1.38405	0.846829	1.23227	0.0767016
gamma-glutamylalanine	-0.52395	0.798343	0.1	0.159095	0.973061	1.39915	0.695465	-0.157725	CONSUMED	0.919183	0.955457	1.04454	0.00416117
gamma-glutamylglycine	-0.647214	0.798343	0.1	0.159095	0.680438	1.06566	0.638512	-0.194831	CONSUMED	0.205689	0.835624	1	0.175795
gamma-glutamylhistidine	1.18872	0.798343	0.1	0.159095	1.1436	0.50169	2.2795	0.35784	PRODUCED	1.07863	1.49688	0.855305	0.106071
gamma-glutamylisoleucine	1.7677	0.798343	0.1	0.159095	3.14212	0.922769	3.4051	0.53213	PRODUCED	3.44371	2.96735	3.01531	0.0687936
gamma-glutamylleucine	-0.634687	0.798343	0.1	0.159095	0.460885	0.71557	0.64408	-0.19106	CONSUMED	0.497364	0.453124	0.432166	0.00110784
gamma-glutamylmethionine	0.615982	0.798343	0.1	0.159095	0.983077	0.641444	1.5326	0.185429	PRODUCED	0.945087	1	1.00414	0.00108674
gamma-glutamyltryptophan	-0.441589	0.798343	0.1	0.159095	0.746391	1.01367	0.736323	-0.132932	CONSUMED	0.847048	0.712391	0.679733	0.00786557
gamma-glutamyltyrosine	-0.130632	0.798343	0.1	0.159095	6.63084	7.25926	0.913431	-0.0393242	CONSUMED	6.64718	6.66866	6.57667	0.00231602
gluconate	1.96244	0.798343	0.1	0.159095	10.835	2.78021	3.8972	0.590752	PRODUCED	10.5985	10.9611	10.9455	0.0420236
glucose	-2.5029	0.798343	0.1	0.159095	0.845867	4.79456	0.176422	-0.753447	CONSUMED	0.837388	0.83367	0.866544	0.000324101
glucose 6-phosphate	7.96163	0.798343	0.1	0.159095	12.8847	0.0516873	249.282	2.39669	PRODUCED	13.3609	11.7215	13.5717	1.02583
glucuronate	1.39166	0.798343	0.1	0.159095	4.11219	1.56727	2.6238	0.41893	PRODUCED	4.04338	3.70743	4.58577	0.196419
glucuronide of C10H18O2 (8)	-1.01995	0.798343	0.1	0.159095	1.09744	2.22545	0.493133	-0.307036	CONSUMED	1.03832	1.19086	1.06314	0.00669924
glutamate	0.123921	0.798343	0.1	0.159095	1.29331	1.18685	1.08969	0.0373041	PRODUCED	1.28721	1.2834	1.30931	0.000195739
glutamine	4.98749	0.798343	0.1	0.159095	16.3743	0.516152	31.7238	1.50138	PRODUCED	15.4004	16.8126	16.9098	0.713636
glutamine conjugate of C6H10O2 (2)	0.387814	0.798343	0.1	0.159095	0.837158	0.639829	1.30841	0.116744	PRODUCED	0.805462	0.878079	0.827933	0.00138214
glutamine_degradant	-0.234931	0.798343	0.1	0.159095	1.0718	1.26135	0.849726	-0.0707213	CONSUMED	1.06458	1.07892	1.07191	5.14145e-05
glutarate (C5-DC)	1.01732	0.798343	0.1	0.159095	2.0445	1.01005	2.02416	0.306244	PRODUCED	2.22734	1.94408	1.96208	0.0251553
glutathione, oxidized (GSSG)	-2.84427	0.798343	0.1	0.159095	0.438293	3.14757	0.139248	-0.85621	CONSUMED	0.593442	0.0870281	0.63441	0.0929601
glycerate	-0.320191	0.798343	0.1	0.159095	1.52921	1.90921	0.800964	-0.096387	CONSUMED	1.48594	1.49479	1.60691	0.0045474
glycerol	-2.80755	0.798343	0.1	0.159095	0.100658	0.7047	0.142837	-0.845158	CONSUMED	0.088409	0.0843331	0.12923	0.000616462
glycerol 2-phosphate	2.65585	0.798343	0.1	0.159095	1.07317	0.170286	6.30217	0.79949	PRODUCED	0.858823	1.20775	1.15294	0.03521
glycerol 3-phosphate	2.52855	0.798343	0.1	0.159095	3.94125	0.683069	5.76991	0.761169	PRODUCED	3.94501	4.00971	3.86902	0.00495944
glycerophosphoethanolamine	0.127704	0.798343	0.1	0.159095	1.38973	1.272	1.09255	0.0384429	PRODUCED	1.40922	1.37008	1.38989	0.000383172
glycerophosphoglycerol	2.59466	0.798343	0.1	0.159095	6.22994	1.03137	6.04045	0.781069	PRODUCED	6.30182	5.81676	6.57124	0.146188
glycerophosphoinositol	1.81036	0.798343	0.1	0.159095	2.31837	0.661016	3.50729	0.544972	PRODUCED	1.76346	2.93783	2.25384	0.347907
glycerophosphorylcholine (GPC)	-0.482361	0.798343	0.1	0.159095	1.7929	2.50473	0.715805	-0.145205	CONSUMED	1.80241	1.77081	1.80548	0.000368452
glycine	0.618602	0.798343	0.1	0.159095	1.46006	0.950941	1.53539	0.186218	PRODUCED	1.47242	1.46779	1.43999	0.000307667
glycocholate	-0.998287	0.798343	0.1	0.159095	0.304823	0.608922	0.500594	-0.300514	CONSUMED	0.304823	0.304823	0.304823	0
glycylisoleucine	-2.82513	0.798343	0.1	0.159095	0.395872	2.80546	0.141108	-0.85045	CONSUMED	0.402616	0.38909	0.395911	4.57395e-05
glycylleucine	-2.13254	0.798343	0.1	0.159095	0.256308	1.12388	0.228056	-0.641959	CONSUMED	0.248481	0.266791	0.253652	8.90995e-05
glycylproline	1.45854	0.798343	0.1	0.159095	2.89788	1.05443	2.74829	0.439063	PRODUCED	2.87775	2.91682	2.89906	0.000382565
glycylvaline	-2.1369	0.798343	0.1	0.159095	0.364064	1.60121	0.227368	-0.643271	CONSUMED	0.361675	0.370383	0.360133	3.05459e-05
guanine	2.12198	0.798343	0.1	0.159095	3.31032	0.760486	4.35291	0.638779	PRODUCED	3.35415	3.31619	3.26063	0.00221252
guanosine	-7.91437	0.798343	0.1	0.159095	0.0160035	3.86081	0.00414512	-2.38246	CONSUMED	0.0160035	0.0160035	0.0160035	0
guanosine 2'-monophosphate (2'-GMP)	-1.9303	0.798343	0.1	0.159095	0.287517	1.09583	0.262374	-0.581079	CONSUMED	0.287517	0.287517	0.287517	0
guanosine 3'-monophosphate (3'-GMP)	-1.20878	0.798343	0.1	0.159095	0.561193	1.29715	0.432635	-0.363878	CONSUMED	0.561193	0.561193	0.561193	0
guanosine-2',3'-cyclic monophosphate	-8.66112	0.798343	0.1	0.159095	0.00654134	2.64804	0.00247026	-2.60726	CONSUMED	0.00654134	0.00654134	0.00654134	0
harmane	1.16545	0.798343	0.1	0.159095	2.07701	0.925985	2.24302	0.350834	PRODUCED	2.06718	2.13022	2.03362	0.00240541
heptanoate (7:0)	-1.59224	0.798343	0.1	0.159095	0.412753	1.24453	0.331655	-0.479313	CONSUMED	0.412753	0.412753	0.412753	0
hippurate	0.181719	0.798343	0.1	0.159095	1.05978	0.93436	1.13423	0.0547028	PRODUCED	1.04507	1.07381	1.06047	0.000206754
histidine	0.747365	0.798343	0.1	0.159095	1.34587	0.801719	1.67872	0.224979	PRODUCED	1.3389	1.37505	1.32364	0.000697145
histidine betaine (hercynine)	-0.501258	0.798343	0.1	0.159095	0.89602	1.26827	0.706491	-0.150894	CONSUMED	0.876171	0.828761	0.983126	0.00625258
histidylalanine	-4.37662	0.798343	0.1	0.159095	0.0522003	1.08434	0.0481401	-1.31749	CONSUMED	0.0550333	0.0504086	0.051159	6.16026e-06
homocitrulline	0.702945	0.798343	0.1	0.159095	1.38242	0.849243	1.62782	0.211607	PRODUCED	1.1761	1.42172	1.54943	0.0360036
homocysteine	2.47248	0.798343	0.1	0.159095	0.830644	0.149666	5.54997	0.744291	PRODUCED	0.978828	0.835659	0.677445	0.0227268
hydantoin-5-propionate	0.982835	0.798343	0.1	0.159095	1.62496	0.822204	1.97634	0.295863	PRODUCED	1.49501	1.78253	1.59734	0.0212397
hydroxyproline	1.19502	0.798343	0.1	0.159095	1.12437	0.491105	2.28948	0.359736	PRODUCED	1.13112	1.09313	1.14887	0.00081094
imidazole lactate	0.349478	0.798343	0.1	0.159095	1.52903	1.20009	1.2741	0.105203	PRODUCED	1.49978	1.58082	1.50649	0.00202304
indolelactate	6.84356	0.798343	0.1	0.159095	59.4522	0.517666	114.847	2.06012	PRODUCED	58.7551	61.1465	58.455	2.17558
inosine	-6.98739	0.798343	0.1	0.159095	0.00637987	0.809517	0.00788108	-2.10341	CONSUMED	0.00637987	0.00637987	0.00637987	0
inositol 1-phosphate (I1P)	3.28328	0.798343	0.1	0.159095	8.65407	0.888907	9.73564	0.988364	PRODUCED	9.03123	7.56363	9.36736	0.920046
Isobar: hexose diphosphates	5.11298	0.798343	0.1	0.159095	54.1611	1.56504	34.6068	1.53916	PRODUCED	51.917	55.7892	54.7769	4.03295
isobutyrylglycine (C4)	-0.520625	0.798343	0.1	0.159095	1.38192	1.98246	0.69707	-0.156724	CONSUMED	1.34442	1.38529	1.41604	0.00129108
isocitrate	1.57485	0.798343	0.1	0.159095	14.8853	4.99669	2.97904	0.474076	PRODUCED	17.3297	11.2805	16.0457	10.1582
isocitric lactone	2.01535	0.798343	0.1	0.159095	21.552	5.33096	4.0428	0.606682	PRODUCED	24.5652	17.3367	22.7542	14.1467
isoleucine	0.160303	0.798343	0.1	0.159095	1.14652	1.02595	1.11752	0.0482561	PRODUCED	1.17176	1.13834	1.12946	0.000497644
isoleucylglycine	0.706549	0.798343	0.1	0.159095	1.34471	0.824016	1.6319	0.212692	PRODUCED	1.34034	1.3548	1.33899	7.67953e-05
isovalerate (C5)	-2.22502	0.798343	0.1	0.159095	0.207902	0.971982	0.213895	-0.669799	CONSUMED	0.135572	0.219977	0.268158	0.0045041
isovalerylglycine	-0.277518	0.798343	0.1	0.159095	1.77708	2.15401	0.825009	-0.0835414	CONSUMED	1.8336	1.76	1.73764	0.0025207
isovalerylphenylalanine	-0.167311	0.798343	0.1	0.159095	1.25268	1.40672	0.890501	-0.0503657	CONSUMED	1.24086	1.26952	1.24766	0.000224117
kynurenate	0.676431	0.798343	0.1	0.159095	0.878238	0.549524	1.59818	0.203626	PRODUCED	0.912783	0.848324	0.873608	0.00105482
kynurenine	1.20149	0.798343	0.1	0.159095	0.857228	0.372745	2.29977	0.361684	PRODUCED	0.811313	0.896756	0.863614	0.00185572
lactate	4.07825	0.798343	0.1	0.159095	30.5985	1.81145	16.8918	1.22767	PRODUCED	26.6042	33.2498	31.9416	12.394
leucine	0.339054	0.798343	0.1	0.159095	0.998697	0.789529	1.26493	0.102065	PRODUCED	0.967929	1.01472	1.01344	0.000710397
leucylglutamine	-4.41232	0.798343	0.1	0.159095	0.065383	1.39221	0.0469635	-1.32824	CONSUMED	0.0742718	0.0703213	0.051556	0.000147291
leucylglycine	-5.34057	0.798343	0.1	0.159095	0.0313588	1.27067	0.024679	-1.60767	CONSUMED	0.00936436	0.00936436	0.0753477	0.00145127
leu-val-val	-1.57917	0.798343	0.1	0.159095	0.274921	0.82146	0.334674	-0.475378	CONSUMED	0.307292	0.245408	0.272064	0.000963519
lysine	-0.10767	0.798343	0.1	0.159095	0.98733	1.06384	0.928086	-0.0324118	CONSUMED	0.961991	1.01835	0.981646	0.000818422
lysylalanine	-2.98988	0.798343	0.1	0.159095	0.151228	1.20137	0.12588	-0.900045	CONSUMED	0.146736	0.160279	0.146667	6.14484e-05
lysylleucine	-1.80636	0.798343	0.1	0.159095	0.317765	1.11141	0.285912	-0.543768	CONSUMED	0.31267	0.348479	0.292147	0.000812798
lyxonate	-0.38761	0.798343	0.1	0.159095	0.725972	0.949735	0.764395	-0.116682	CONSUMED	0.755901	0.764442	0.657574	0.00352701
malate	0.739847	0.798343	0.1	0.159095	0.987822	0.591511	1.67	0.222716	PRODUCED	0.969083	1.00106	0.993327	0.000278291
malonate	0.336089	0.798343	0.1	0.159095	4.94716	3.91907	1.26233	0.101173	PRODUCED	4.80456	4.89476	5.14216	0.030553
maltol	0.358978	0.798343	0.1	0.159095	0.785549	0.612505	1.28252	0.108063	PRODUCED	0.695118	0.774758	0.886769	0.00926982
mannitol/sorbitol	0.311302	0.798343	0.1	0.159095	1.70268	1.37221	1.24083	0.0937112	PRODUCED	1.74044	1.72434	1.64326	0.00271273
mannonate	0.587759	0.798343	0.1	0.159095	3.60047	2.39567	1.50291	0.176933	PRODUCED	3.23907	3.88626	3.67608	0.108999
mannose	1.01486	0.798343	0.1	0.159095	4.09319	2.02563	2.0207	0.305502	PRODUCED	4.18344	3.94341	4.15272	0.0170617
methionine	0.241855	0.798343	0.1	0.159095	1.15682	0.978274	1.18251	0.0728055	PRODUCED	1.14906	1.14228	1.17913	0.000384614
methionine sulfone	0.369884	0.798343	0.1	0.159095	0.862587	0.667509	1.29225	0.111346	PRODUCED	0.859977	0.907204	0.820581	0.00188102
methionine sulfoxide	-0.291431	0.798343	0.1	0.159095	1.00741	1.23293	0.817091	-0.0877296	CONSUMED	0.98894	1.01106	1.02224	0.000287225
methylsuccinate	1.24437	0.798343	0.1	0.159095	2.14051	0.903493	2.36915	0.374593	PRODUCED	1.60242	2.51525	2.30386	0.22833
methylthioadenosine sulfoxide	-2.29305	0.798343	0.1	0.159095	0.839658	4.11508	0.204044	-0.690276	CONSUMED	0.839868	0.824209	0.854896	0.000235455
mevalonate	5.79012	0.798343	0.1	0.159095	75.6939	1.36792	55.3351	1.743	PRODUCED	65.7475	83.4892	77.845	82.1621
m-tyramine sulfate	0.623519	0.798343	0.1	0.159095	2.036	1.32154	1.54063	0.187698	PRODUCED	1.97609	2.11598	2.01592	0.00519407
myo-inositol	0.876754	0.798343	0.1	0.159095	0.45011	0.245126	1.83624	0.263929	PRODUCED	0.493844	0.444442	0.412042	0.00169699
N(1)-acetylspermine	2.09668	0.798343	0.1	0.159095	3.04726	0.712436	4.27725	0.631164	PRODUCED	3.01468	3.04556	3.08155	0.00111988
N,N-dimethyl-pro-pro	0.539708	0.798343	0.1	0.159095	8.48536	5.83717	1.45368	0.162468	PRODUCED	8.24765	8.96423	8.24421	0.171986
N1,N12-diacetylspermine	3.64291	0.798343	0.1	0.159095	1.73017	0.138504	12.4918	1.09663	PRODUCED	1.73768	1.78742	1.66541	0.00376396
N1-methylinosine	-1.40483	0.798343	0.1	0.159095	0.220527	0.583923	0.377664	-0.422895	CONSUMED	0.312086	0.174747	0.174747	0.00628737
N2,N2-dimethylguanosine	-2.26577	0.798343	0.1	0.159095	0.236324	1.13651	0.207938	-0.682066	CONSUMED	0.236324	0.236324	0.236324	0
N4-acetylcytidine	-1.7533	0.798343	0.1	0.159095	0.363225	1.22454	0.296622	-0.527796	CONSUMED	0.363225	0.363225	0.363225	4.62223e-33
N6-acetyllysine	0.325798	0.798343	0.1	0.159095	1.26228	1.00712	1.25336	0.098075	PRODUCED	1.25173	1.24887	1.28625	0.000432982
N6-methyladenosine	-4.09746	0.798343	0.1	0.159095	0.0499801	0.855571	0.0584172	-1.23346	CONSUMED	0.0499801	0.0499801	0.0499801	7.22224e-35
N6-succinyladenosine	-2.59894	0.798343	0.1	0.159095	0.163252	0.989043	0.16506	-0.782358	CONSUMED	0.163252	0.163252	0.163252	0
N-acetylalanine	-0.296583	0.798343	0.1	0.159095	1.06236	1.30483	0.814178	-0.0892804	CONSUMED	0.991513	1.18237	1.0132	0.0109195
N-acetylarginine	-0.291888	0.798343	0.1	0.159095	0.937894	1.14821	0.816832	-0.0878672	CONSUMED	0.923016	0.921959	0.968706	0.00071232
N-acetylasparagine	0.383019	0.798343	0.1	0.159095	2.25903	1.73229	1.30407	0.1153	PRODUCED	2.16588	2.28323	2.32797	0.00700746
N-acetylaspartate (NAA)	0.748491	0.798343	0.1	0.159095	0.800549	0.476508	1.68003	0.225318	PRODUCED	0.816201	0.778873	0.806574	0.000375559
N-acetylcitrulline	-2.53657	0.798343	0.1	0.159095	0.5277	3.06176	0.172352	-0.763584	CONSUMED	0.524231	0.526782	0.532087	1.6061e-05
N-acetylcysteine	0.334342	0.798343	0.1	0.159095	1.62401	1.28808	1.2608	0.100647	PRODUCED	1.62436	1.66688	1.58079	0.0018527
N-acetyl-glucosamine 1-phosphate	2.15113	0.798343	0.1	0.159095	4.71387	1.06126	4.44175	0.647554	PRODUCED	6.48252	2.87113	4.78794	3.26465
N-acetylglutamate	1.01868	0.798343	0.1	0.159095	1.98965	0.982026	2.02607	0.306655	PRODUCED	1.95039	1.94712	2.07145	0.00502054
N-acetylglutamine	0.861641	0.798343	0.1	0.159095	1.05895	0.582766	1.8171	0.25938	PRODUCED	1.05755	1.07953	1.03975	0.000397026
N-acetylglycine	1.27836	0.798343	0.1	0.159095	2.19193	0.90365	2.42564	0.384826	PRODUCED	2.23021	2.23152	2.11405	0.00454893
N-acetylhistamine	1.42035	0.798343	0.1	0.159095	0.952297	0.3558	2.6765	0.427567	PRODUCED	0.97762	0.878695	1.00058	0.00419477
N-acetylhistidine	0.116385	0.798343	0.1	0.159095	1.55631	1.43569	1.08402	0.0350354	PRODUCED	1.58027	1.52307	1.56558	0.000882492
N-acetylisoleucine	0.373688	0.798343	0.1	0.159095	1.41707	1.0937	1.29566	0.112491	PRODUCED	1.41543	1.43188	1.4039	0.000197752
N-acetylleucine	0.0527385	0.798343	0.1	0.159095	1.0424	1.00498	1.03723	0.0158759	PRODUCED	1.05214	1.05708	1.01797	0.000453497
N-acetylmethionine	0.659571	0.798343	0.1	0.159095	0.749419	0.474432	1.57961	0.198551	PRODUCED	0.751321	0.750867	0.746068	8.47397e-06
N-acetylneuraminate	1.42085	0.798343	0.1	0.159095	1.41983	0.530295	2.67744	0.427719	PRODUCED	1.48211	1.36593	1.41145	0.00342707
N-acetylphenylalanine	-0.0617045	0.798343	0.1	0.159095	1.02853	1.07347	0.958131	-0.0185749	CONSUMED	1.02599	1.0343	1.0253	2.50971e-05
N-acetylputrescine	-0.0711495	0.798343	0.1	0.159095	1.0248	1.0766	0.951879	-0.0214181	CONSUMED	1.04073	1.00457	1.02909	0.000340734
N-acetylserine	0.6882	0.798343	0.1	0.159095	1.73968	1.07969	1.61127	0.207169	PRODUCED	1.83517	1.79954	1.58432	0.0184194
N-acetyltryptophan	-0.432171	0.798343	0.1	0.159095	2.5552	3.44764	0.741146	-0.130096	CONSUMED	2.57967	2.49375	2.59219	0.00287187
N-acetyltyrosine	-0.376508	0.798343	0.1	0.159095	0.976136	1.26722	0.7703	-0.11334	CONSUMED	0.928407	1.00529	0.994713	0.00173648
NAD+	6.24121	0.798343	0.1	0.159095	6.74486	0.0891624	75.6469	1.87879	PRODUCED	6.53056	6.91731	6.7867	0.0387072
N-butyryl-isoleucine	-0.149301	0.798343	0.1	0.159095	1.54542	1.71392	0.901687	-0.044944	CONSUMED	1.568	1.54619	1.52206	0.000527979
N-butyryl-leucine	-0.0742556	0.798343	0.1	0.159095	1.81568	1.91158	0.949832	-0.0223532	CONSUMED	1.77067	1.823	1.85336	0.00174951
N-butyryl-phenylalanine	-0.0701923	0.798343	0.1	0.159095	1.33029	1.39661	0.952511	-0.02113	CONSUMED	1.32898	1.34687	1.31502	0.000254908
N-carbamoylalanine	0.426906	0.798343	0.1	0.159095	2.48765	1.85045	1.34435	0.128512	PRODUCED	2.48142	2.45047	2.53106	0.00165296
N-formylkynurenine	-0.127938	0.798343	0.1	0.159095	0.545181	0.595736	0.915139	-0.0385131	CONSUMED	0.540501	0.545476	0.549566	2.06083e-05
N-formylmethionine	2.0247	0.798343	0.1	0.159095	3.0747	0.755625	4.06908	0.609496	PRODUCED	3.05848	3.0785	3.08712	0.000215843
N-formylphenylalanine	-0.406387	0.798343	0.1	0.159095	1.32509	1.75623	0.75451	-0.122335	CONSUMED	1.33915	1.33167	1.30446	0.00033339
N-glycolylneuraminate	-0.844824	0.798343	0.1	0.159095	1.09093	1.95936	0.556779	-0.254317	CONSUMED	1.27963	1.20134	0.791825	0.0686306
nicotianamine	0.207513	0.798343	0.1	0.159095	1.98615	1.72007	1.1547	0.0624675	PRODUCED	1.89556	2.03537	2.02754	0.00617104
nicotinamide	-4.52917	0.798343	0.1	0.159095	0.0973505	2.24779	0.0433095	-1.36342	CONSUMED	0.0877335	0.0874115	0.116907	0.000286854
nicotinamide ribonucleotide (NMN)	0.811104	0.798343	0.1	0.159095	0.997875	0.568734	1.75455	0.244167	PRODUCED	1.07119	0.952308	0.970126	0.00411086
nicotinamide riboside	2.96088	0.798343	0.1	0.159095	0.987821	0.126872	7.78596	0.891312	PRODUCED	1.00862	0.966595	0.988251	0.000441578
nicotinate	0.456056	0.798343	0.1	0.159095	2.46062	1.79374	1.37179	0.137287	PRODUCED	2.44652	2.5383	2.39706	0.00513631
nicotinate ribonucleoside	-1.03783	0.798343	0.1	0.159095	0.290281	0.595988	0.487059	-0.312418	CONSUMED	0.254014	0.345491	0.271339	0.0023611
N-isobutyryl-phenylalanine	-0.126878	0.798343	0.1	0.159095	1.20142	1.31186	0.915811	-0.0381942	CONSUMED	1.21722	1.18592	1.20111	0.000244937
N-lactoyl histidine	3.10955	0.798343	0.1	0.159095	4.90617	0.568429	8.63111	0.936067	PRODUCED	4.61345	5.14122	4.96384	0.072132
N-lactoyl isoleucine	0.362223	0.798343	0.1	0.159095	3.67271	2.85724	1.2854	0.10904	PRODUCED	3.78799	3.75813	3.47199	0.0304363
N-lactoyl leucine	0.384166	0.798343	0.1	0.159095	3.46906	2.65807	1.30511	0.115646	PRODUCED	3.42549	3.45548	3.52621	0.0026741
N-lactoyl phenylalanine	0.403425	0.798343	0.1	0.159095	3.3902	2.5632	1.32264	0.121443	PRODUCED	3.31516	3.46603	3.38942	0.00569112
N-lactoyl tyrosine	0.765606	0.798343	0.1	0.159095	2.51356	1.47849	1.70008	0.23047	PRODUCED	2.52765	2.53937	2.47367	0.00122788
N-lactoyl valine	0.191907	0.798343	0.1	0.159095	2.73063	2.39052	1.14227	0.0577697	PRODUCED	2.67507	2.80822	2.7086	0.00479596
N-oleoylserine	-2.15668	0.798343	0.1	0.159095	0.481779	2.14819	0.224272	-0.649225	CONSUMED	0.481779	0.481779	0.481779	4.62223e-33
N-propionylmethionine	0.297489	0.798343	0.1	0.159095	1.39272	1.13321	1.229	0.089553	PRODUCED	1.39866	1.37998	1.39953	0.000121973
octadecanedioate (C18)	0.687331	0.798343	0.1	0.159095	1.35716	0.8428	1.6103	0.206907	PRODUCED	1.29947	1.28189	1.49013	0.0133371
oleate/vaccenate (18:1)	-0.976741	0.798343	0.1	0.159095	2.75987	5.43147	0.508126	-0.294028	CONSUMED	2.62527	2.88744	2.76691	0.01722
oleoyl ethanolamide	-0.930646	0.798343	0.1	0.159095	0.470473	0.896782	0.524623	-0.280152	CONSUMED	0.470473	0.470473	0.470473	0
ophthalmate	-4.84923	0.798343	0.1	0.159095	0.0476624	1.37385	0.0346925	-1.45976	CONSUMED	0.0476624	0.0476624	0.0476624	0
ornithine	0.0841926	0.798343	0.1	0.159095	1.33802	1.26217	1.06009	0.0253445	PRODUCED	1.33131	1.36348	1.31927	0.000522432
orotate	-4.66894	0.798343	0.1	0.159095	0.0434925	1.10638	0.0393105	-1.40549	CONSUMED	0.0434925	0.0434925	0.0434925	0
orotidine	2.14573	0.798343	0.1	0.159095	4.59217	1.03774	4.42516	0.645929	PRODUCED	4.15538	4.61117	5.00995	0.182843
O-sulfo-tyrosine	2.04431	0.798343	0.1	0.159095	1.58576	0.384449	4.12477	0.615399	PRODUCED	1.48799	1.6589	1.61039	0.00775709
o-tyrosine	1.81114	0.798343	0.1	0.159095	2.68801	0.765991	3.50919	0.545206	PRODUCED	2.68053	2.73672	2.64676	0.0020651
oxalate (ethanedioate)	-0.207497	0.798343	0.1	0.159095	0.838318	0.967991	0.866039	-0.0624628	CONSUMED	0.822171	0.85119	0.841592	0.000218573
oxindolylalanine	1.78467	0.798343	0.1	0.159095	1.93362	0.561217	3.44541	0.537241	PRODUCED	1.90444	1.97445	1.92197	0.0013274
palmitoleate (16:1n7)	-0.540415	0.798343	0.1	0.159095	0.960861	1.39747	0.687573	-0.162681	CONSUMED	0.933681	0.980698	0.968204	0.00059309
pantoate	-0.386853	0.798343	0.1	0.159095	0.471103	0.615985	0.764796	-0.116454	CONSUMED	0.438023	0.478615	0.496671	0.000902241
p-cresol sulfate	-0.153365	0.798343	0.1	0.159095	0.58891	0.654963	0.899151	-0.0461676	CONSUMED	0.58434	0.602153	0.580238	0.000135733
pentose acid	-0.441404	0.798343	0.1	0.159095	3.59564	4.88261	0.736418	-0.132876	CONSUMED	2.94913	4.07513	3.76266	0.337893
phenylacetate	-0.817617	0.798343	0.1	0.159095	0.885012	1.55983	0.567378	-0.246127	CONSUMED	0.932933	0.880547	0.841556	0.00210237
phenylacetylmethionine	0.44927	0.798343	0.1	0.159095	1.00605	0.736842	1.36535	0.135244	PRODUCED	1.0705	0.97659	0.971049	0.00312335
phenylacetylphenylalanine	-0.370405	0.798343	0.1	0.159095	1.23914	1.60186	0.773565	-0.111503	CONSUMED	1.27758	1.24892	1.19093	0.00194851
phenylalanine	-0.107117	0.798343	0.1	0.159095	0.881418	0.949353	0.928441	-0.0322456	CONSUMED	0.883764	0.874565	0.885925	3.63907e-05
phenylalanylalanine	-3.0693	0.798343	0.1	0.159095	0.120729	1.01335	0.119138	-0.923951	CONSUMED	0.120729	0.120729	0.120729	2.88889e-34
phenylalanylglycine	-3.54586	0.798343	0.1	0.159095	0.0857393	1.00136	0.0856226	-1.06741	CONSUMED	0.0869267	0.0839109	0.0863803	2.58179e-06
phenyllactate (PLA)	6.33983	0.798343	0.1	0.159095	43.395	0.535747	80.9991	1.90848	PRODUCED	42.7242	43.8235	43.6374	0.346161
phenylpyruvate	1.31827	0.798343	0.1	0.159095	7.11436	2.85296	2.49367	0.396839	PRODUCED	9.90618	3.50641	7.93049	10.7388
phosphocholine	-0.345064	0.798343	0.1	0.159095	0.456435	0.579766	0.787273	-0.103875	CONSUMED	0.4484	0.4503	0.470604	0.000151474
phosphoethanolamine (PE)	1.08883	0.798343	0.1	0.159095	0.324416	0.152522	2.12701	0.32777	PRODUCED	0.301755	0.336587	0.334905	0.00038584
p-hydroxybenzaldehyde	0.203921	0.798343	0.1	0.159095	1.15038	0.998749	1.15182	0.0613863	PRODUCED	1.09435	1.11806	1.23874	0.00599533
pipecolate	-0.0574965	0.798343	0.1	0.159095	1.01282	1.054	0.96093	-0.0173082	CONSUMED	1.00895	0.998449	1.03108	0.000277415
proline	0.714042	0.798343	0.1	0.159095	1.70118	1.03705	1.64039	0.214948	PRODUCED	1.68481	1.71171	1.707	0.000206359
prolylalanine	-0.105031	0.798343	0.1	0.159095	0.98202	1.05618	0.929785	-0.0316174	CONSUMED	0.977214	0.993713	0.975135	0.000103611
prolylglycine	0.828704	0.798343	0.1	0.159095	1.11179	0.625976	1.77609	0.249465	PRODUCED	0.993886	1.12591	1.21556	0.012435
prolylhydroxyproline	2.03478	0.798343	0.1	0.159095	0.725237	0.176991	4.09761	0.61253	PRODUCED	0.748134	0.74405	0.683528	0.00130893
prolylproline	0.969036	0.798343	0.1	0.159095	2.62753	1.34227	1.95753	0.291709	PRODUCED	2.48855	2.74093	2.6531	0.0164139
pseudouridine	2.81739	0.798343	0.1	0.159095	5.15185	0.73088	7.04884	0.848117	PRODUCED	5.03915	5.09886	5.31754	0.0214817
pterin	-0.556862	0.798343	0.1	0.159095	0.668702	0.983704	0.679779	-0.167632	CONSUMED	0.668702	0.668702	0.668702	0
pyridoxamine	-0.412842	0.798343	0.1	0.159095	1.07421	1.4301	0.751142	-0.124278	CONSUMED	1.18152	1.09325	0.94786	0.0139213
pyridoxine (vitamin B6)	-0.128834	0.798343	0.1	0.159095	1.75504	1.91897	0.91457	-0.0387829	CONSUMED	1.76567	1.74224	1.7572	0.00014068
pyrraline	1.19432	0.798343	0.1	0.159095	5.66183	2.47418	2.28837	0.359526	PRODUCED	5.65548	5.77165	5.55836	0.0114038
pyruvate	0.460516	0.798343	0.1	0.159095	2.43678	1.77087	1.37603	0.138629	PRODUCED	3.26222	1.99852	2.0496	0.511664
quinate	0.421198	0.798343	0.1	0.159095	1.84085	1.37475	1.33904	0.126793	PRODUCED	1.56564	1.98826	1.96865	0.0569005
ribitol	0.364281	0.798343	0.1	0.159095	1.41416	1.0986	1.28724	0.109659	PRODUCED	1.3575	1.48666	1.39833	0.00435884
riboflavin (vitamin B2)	-1.83869	0.798343	0.1	0.159095	0.192804	0.68963	0.279576	-0.5535	CONSUMED	0.18436	0.18436	0.209693	0.00021393
ribonate	-0.310891	0.798343	0.1	0.159095	2.99265	3.7123	0.806143	-0.0935877	CONSUMED	2.64314	3.28801	3.0468	0.106165
ribose	4.19738	0.798343	0.1	0.159095	13.8627	0.755632	18.3458	1.26354	PRODUCED	8.29567	24.3989	8.89348	83.3481
ribulose/xylulose	3.26991	0.798343	0.1	0.159095	24.8619	2.57746	9.64589	0.984342	PRODUCED	27.1983	19.5427	27.8448	21.3253
saccharopine	-0.29624	0.798343	0.1	0.159095	1.15213	1.41475	0.814372	-0.089177	CONSUMED	1.04355	1.30389	1.10896	0.0183429
S-adenosylhomocysteine (SAH)	-5.22454	0.798343	0.1	0.159095	0.0544215	2.03476	0.0267459	-1.57274	CONSUMED	0.0544215	0.0544215	0.0544215	0
salicylate	0.0463569	0.798343	0.1	0.159095	0.917055	0.888056	1.03265	0.0139548	PRODUCED	0.931957	0.902389	0.916819	0.000218608
S-carboxyethylcysteine	1.21963	0.798343	0.1	0.159095	3.73258	1.60274	2.32887	0.367145	PRODUCED	3.71849	3.91794	3.56131	0.0319463
S-carboxymethyl-cysteine	1.55975	0.798343	0.1	0.159095	3.91652	1.32852	2.94802	0.469531	PRODUCED	3.78394	3.72771	4.23792	0.078262
sedoheptulose	0.829633	0.798343	0.1	0.159095	1.20812	0.679777	1.77723	0.249745	PRODUCED	1.17362	1.04133	1.40941	0.0347639
sedoheptulose-7-phosphate	-0.319198	0.798343	0.1	0.159095	0.963967	1.20268	0.801516	-0.0960881	CONSUMED	0.969031	0.955632	0.967238	5.29061e-05
serine	0.349285	0.798343	0.1	0.159095	1.44225	1.13213	1.27393	0.105145	PRODUCED	1.43473	1.46352	1.42851	0.000348767
soyasaponin I	-0.810393	0.798343	0.1	0.159095	0.957289	1.67879	0.570226	-0.243953	CONSUMED	0.96039	0.977907	0.933569	0.000498683
soyasaponin II	-0.867316	0.798343	0.1	0.159095	0.974669	1.77805	0.548166	-0.261088	CONSUMED	0.971603	0.961582	0.99082	0.000220761
soyasaponin III	-1.21657	0.798343	0.1	0.159095	0.953839	2.21667	0.430303	-0.366225	CONSUMED	0.995295	0.930308	0.935913	0.00129682
spermidine	-1.56306	0.798343	0.1	0.159095	0.340482	1.00605	0.338433	-0.470527	CONSUMED	0.3379	0.339884	0.343662	8.57056e-06
succinate	2.33796	0.798343	0.1	0.159095	5.61748	1.11108	5.05588	0.703796	PRODUCED	5.43548	5.6052	5.81175	0.0355072
sucrose	-5.65174	0.798343	0.1	0.159095	0.13298	6.68542	0.019891	-1.70134	CONSUMED	0.112683	0.149393	0.136863	0.000348219
tartarate	0.780511	0.798343	0.1	0.159095	3330.6	1938.94	1.71774	0.234957	PRODUCED	2955.69	3591.73	3444.39	110848
tartronate (hydroxymalonate)	1.33042	0.798343	0.1	0.159095	1.51456	0.602268	2.51476	0.400497	PRODUCED	1.25322	1.82966	1.4608	0.0852365
taurine	1.41794	0.798343	0.1	0.159095	0.0504	0.0188621	2.67203	0.426841	PRODUCED	0.0516589	0.0495218	0.0500193	1.25047e-06
taurolithocholate	-0.90061	0.798343	0.1	0.159095	1.20001	2.24025	0.53566	-0.271111	CONSUMED	1.05323	1.18217	1.36463	0.0244802
thiamin (vitamin B1)	-1.00817	0.798343	0.1	0.159095	2.76661	5.56465	0.497176	-0.303489	CONSUMED	2.72849	2.83601	2.73534	0.0036233
thioproline	3.4415	0.798343	0.1	0.159095	0.754778	0.0694742	10.8641	1.036	PRODUCED	0.753625	0.776813	0.733895	0.000461491
threonate	0.78593	0.798343	0.1	0.159095	1.84848	1.07208	1.7242	0.236589	PRODUCED	1.67031	1.9723	1.90282	0.0250145
threonine	0.261147	0.798343	0.1	0.159095	1.32977	1.10959	1.19843	0.0786131	PRODUCED	1.32068	1.32337	1.34527	0.00018185
threonylphenylalanine	-1.11304	0.798343	0.1	0.159095	0.591419	1.27924	0.46232	-0.335058	CONSUMED	0.587471	0.597765	0.589021	3.08028e-05
thymidine	-4.12156	0.798343	0.1	0.159095	0.0163689	0.284925	0.0574497	-1.24071	CONSUMED	0.0163689	0.0163689	0.0163689	0
thymine	2.64995	0.798343	0.1	0.159095	1.78907	0.285045	6.27644	0.797713	PRODUCED	1.69813	1.83094	1.83812	0.00621466
tryptamine	-0.20803	0.798343	0.1	0.159095	3.26486	3.77127	0.865719	-0.0626233	CONSUMED	3.23745	3.13667	3.42047	0.0206984
tryptophan	-0.126425	0.798343	0.1	0.159095	1.01343	1.10624	0.916099	-0.0380577	CONSUMED	1.02244	1.0176	1.00024	0.000136239
tryptophylglycine	-2.24732	0.798343	0.1	0.159095	0.172955	0.821192	0.210615	-0.67651	CONSUMED	0.172955	0.172955	0.172955	1.15556e-33
tyramine O-sulfate	0.477452	0.798343	0.1	0.159095	1.48604	1.06734	1.39228	0.143727	PRODUCED	1.45179	1.3056	1.70073	0.0399124
tyrosylglycine	-2.51628	0.798343	0.1	0.159095	0.126957	0.726328	0.174793	-0.757477	CONSUMED	0.123034	0.135547	0.12229	5.54762e-05
UDP-N-acetylglucosamine/galactosamine	5.5811	0.798343	0.1	0.159095	48.7461	1.01827	47.8718	1.68008	PRODUCED	57.9786	36.2549	52.0049	125.944
UMP	1.64068	0.798343	0.1	0.159095	2.29937	0.737417	3.11814	0.493895	PRODUCED	2.80469	1.51459	2.57882	0.474665
uracil	0.826079	0.798343	0.1	0.159095	1.8634	1.05107	1.77286	0.248674	PRODUCED	1.78407	1.85399	1.95213	0.00712696
uridine	-9.17567	0.798343	0.1	0.159095	0.00742747	4.29529	0.00172921	-2.76215	CONSUMED	0.00742747	0.00742747	0.00742747	1.12847e-36
uridine 2'-monophosphate (2'-UMP)	-1.26145	0.798343	0.1	0.159095	0.434375	1.04136	0.417124	-0.379735	CONSUMED	0.432146	0.460149	0.410828	0.000611872
uridine 3'-monophosphate (3'-UMP)	-1.97895	0.798343	0.1	0.159095	0.284473	1.12141	0.253674	-0.595724	CONSUMED	0.284473	0.284473	0.284473	0
uridine-2',3'-cyclic monophosphate	-6.70652	0.798343	0.1	0.159095	0.0234517	2.44928	0.00957493	-2.01886	CONSUMED	0.0234517	0.0234517	0.0234517	0
valine	0.244554	0.798343	0.1	0.159095	1.17214	0.989373	1.18473	0.0736181	PRODUCED	1.16849	1.16696	1.18096	5.89764e-05
val-val-ala	-0.26549	0.798343	0.1	0.159095	0.894793	1.07558	0.831916	-0.0799204	CONSUMED	0.890947	0.905694	0.887737	9.17007e-05
valylglutamine	-5.65426	0.798343	0.1	0.159095	0.0203489	1.0248	0.0198563	-1.7021	CONSUMED	0.0209509	0.0200676	0.0200281	2.72265e-07
valylglycine	-0.269993	0.798343	0.1	0.159095	0.696955	0.84039	0.829323	-0.0812761	CONSUMED	0.686018	0.699053	0.705794	0.000101073
valylleucine	-4.77845	0.798343	0.1	0.159095	0.0713242	1.95746	0.0364372	-1.43846	CONSUMED	0.0796888	0.069652	0.0646318	5.87754e-05
xanthine	0.767876	0.798343	0.1	0.159095	1.15486	0.678227	1.70276	0.231154	PRODUCED	1.1475	1.20637	1.11071	0.00232809
xanthosine	-3.77088	0.798343	0.1	0.159095	0.1138	1.55344	0.0732573	-1.13515	CONSUMED	0.1138	0.1138	0.1138	2.88889e-34
2-hydroxyadipate	0.578634	0.5229	0.2	0.299985	4.16206	2.78691	1.49343	0.174186	PRODUCED	2.73269	4.5914	5.16209	1.61374
3-hydroxydecanoate	-0.113082	0.5229	0.2	0.299985	0.990725	1.0715	0.924611	-0.0340409	CONSUMED	0.974437	1.03472	0.963021	0.00148399
asparagine	-0.0357117	0.5229	0.2	0.299985	1.42792	1.46371	0.97555	-0.0107503	CONSUMED	1.40866	1.45362	1.42148	0.000536604
bilirubin degradation product, C16H18N2O5 (1)*	0.102905	0.5229	0.2	0.299985	1.40696	1.3101	1.07393	0.0309776	PRODUCED	1.46939	1.39841	1.35309	0.00343675
cystathionine	0.0701688	0.5229	0.2	0.299985	2.14354	2.04178	1.04984	0.0211229	PRODUCED	2.1848	2.06687	2.17895	0.00441688
erythronate	-0.184615	0.5229	0.2	0.299985	2.40714	2.73575	0.879884	-0.0555745	CONSUMED	2.20439	2.67406	2.34298	0.0582365
gamma-glutamyl-alpha-lysine	-0.326313	0.5229	0.2	0.299985	0.613226	0.768866	0.797572	-0.09823	CONSUMED	0.660528	0.593859	0.585292	0.0016964
gulonate	0.119344	0.5229	0.2	0.299985	2.6718	2.45967	1.08624	0.0359262	PRODUCED	2.98142	2.43824	2.59573	0.0781006
homostachydrine	0.424718	0.5229	0.2	0.299985	0.477563	0.355777	1.34231	0.127853	PRODUCED	0.359641	0.428886	0.644163	0.0220152
imidazole propionate	0.823447	0.5229	0.2	0.299985	2.19514	1.24045	1.76963	0.247882	PRODUCED	2.5019	1.57476	2.50876	0.288666
indoleacetate	0.357033	0.5229	0.2	0.299985	0.526449	0.411035	1.28079	0.107478	PRODUCED	0.55625	0.577936	0.445162	0.00507331
N,N,N-trimethyl-5-aminovalerate	-0.0741647	0.5229	0.2	0.299985	0.958038	1.00858	0.949892	-0.0223258	CONSUMED	0.945843	0.943678	0.984592	0.000530028
N2-acetyllysine	-0.160546	0.5229	0.2	0.299985	0.921887	1.0304	0.894687	-0.048329	CONSUMED	0.959442	0.930972	0.875249	0.00183402
N-acetyl-2-aminoadipate	0.538879	0.5229	0.2	0.299985	3.03171	2.08674	1.45284	0.162219	PRODUCED	4.28937	2.09203	2.71373	1.28292
N-acetylmethionine sulfoxide	-0.173429	0.5229	0.2	0.299985	0.498835	0.562554	0.886733	-0.0522072	CONSUMED	0.411501	0.533581	0.551424	0.00580003
N-delta-acetylornithine	0.112666	0.5229	0.2	0.299985	1.23726	1.14432	1.08122	0.033916	PRODUCED	1.2699	1.25573	1.18616	0.00200886
N-formylanthranilic acid	-0.470455	0.5229	0.2	0.299985	0.773469	1.07168	0.721737	-0.141621	CONSUMED	0.536709	1	0.783697	0.0537381
p-aminobenzoate (PABA)	-0.251142	0.5229	0.2	0.299985	0.950855	1.13166	0.840231	-0.0756013	CONSUMED	0.916749	1.10277	0.833041	0.0190614
picolinate	0.389411	0.5229	0.2	0.299985	1.65674	1.26483	1.30986	0.117224	PRODUCED	1.54243	1.66599	1.76181	0.012096
pyroglutamylalanine	-0.250082	0.5229	0.2	0.299985	0.847348	1.00773	0.840848	-0.0752823	CONSUMED	0.783145	0.984175	0.774724	0.0140589
pyroglutamylvaline	-0.0642081	0.5229	0.2	0.299985	0.93069	0.973046	0.95647	-0.0193286	CONSUMED	0.906907	0.955309	0.929853	0.000586227
trimethylamine N-oxide	-0.135273	0.5229	0.2	0.299985	1.09052	1.19772	0.910498	-0.0407211	CONSUMED	0.984045	1.16524	1.12227	0.00896424
tyramine	-0.0441889	0.5229	0.2	0.299985	0.988383	1.01913	0.969835	-0.0133022	CONSUMED	0.995643	1.01776	0.951749	0.0011288
(3'-5')-cytidylylguanosine	-0.62618	0.262083	0.4	0.546912	0.41407	0.639106	0.647889	-0.188499	CONSUMED	0.41407	0.41407	0.41407	0
13-HODE + 9-HODE	0.709231	0.262083	0.4	0.546912	0.836992	0.511943	1.63493	0.2135	PRODUCED	0.859025	0.65195	1	0.0306488
1-methyl-5-imidazolelactate	-0.382931	0.262083	0.4	0.546912	0.929717	1.21234	0.766878	-0.115274	CONSUMED	0.151475	1.27256	1.36511	0.456387
1-methylguanidine	0.450902	0.262083	0.4	0.546912	0.0847303	0.0619874	1.36689	0.135735	PRODUCED	0.0751021	0.101062	0.0780272	0.000202171
1-palmitoyl-2-linoleoyl-GPC (16:0/18:2)	-0.770785	0.262083	0.4	0.546912	0.00350795	0.00598526	0.586098	-0.23203	CONSUMED	0.00350795	0.00350795	0.00350795	0
1-palmitoyl-GPC (16:0)	-0.312377	0.262083	0.4	0.546912	0.182752	0.226932	0.805314	-0.0940347	CONSUMED	0.182752	0.182752	0.182752	0
1-stearoyl-GPI (18:0)	-0.512393	0.262083	0.4	0.546912	0.623899	0.889938	0.701059	-0.154246	CONSUMED	0.623899	0.623899	0.623899	0
2,2'-methylenebis(6-tert-butyl-p-cresol)	0.137927	0.262083	0.4	0.546912	1.19675	1.08764	1.10032	0.0415203	PRODUCED	1.05075	1.31523	1.22428	0.0180565
2-methylserine	0.120171	0.262083	0.4	0.546912	1.21896	1.12154	1.08686	0.0361749	PRODUCED	1.25576	1.34324	1.05789	0.0213719
5-aminovalerate	0.402973	0.262083	0.4	0.546912	0.932209	0.705028	1.32223	0.121307	PRODUCED	1.11903	0.810883	0.866711	0.0269567
anserine	0.531146	0.262083	0.4	0.546912	0.633041	0.438068	1.44508	0.159891	PRODUCED	0.562101	0.718097	0.618926	0.00623316
arginine	0.0200348	0.262083	0.4	0.546912	1.00314	0.989309	1.01398	0.00603107	PRODUCED	0.996309	1.00622	1.0069	3.51565e-05
benzoate	-0.293466	0.262083	0.4	0.546912	1.06364	1.30358	0.815939	-0.0883421	CONSUMED	0.695742	1.12594	1.36925	0.116314
beta-alanine	-0.407675	0.262083	0.4	0.546912	0.984551	1.30605	0.753837	-0.122722	CONSUMED	0.826474	1.66953	0.45765	0.385904
betaine	0.0380151	0.262083	0.4	0.546912	1.09665	1.06813	1.0267	0.0114437	PRODUCED	1.1008	1.09665	1.09251	1.72062e-05
catechol sulfate	-0.0555511	0.262083	0.4	0.546912	0.929383	0.965866	0.962227	-0.0167225	CONSUMED	0.905754	0.960112	0.922282	0.000776512
choline	-0.0529084	0.262083	0.4	0.546912	0.905361	0.93918	0.963991	-0.015927	CONSUMED	0.904259	0.932147	0.879677	0.000689198
cyclo(gly-pro)	0.0595381	0.262083	0.4	0.546912	0.990349	0.95031	1.04213	0.0179228	PRODUCED	0.950623	1.00893	1.0115	0.00118526
gamma-glutamylthreonine	-0.148158	0.262083	0.4	0.546912	0.929169	1.02966	0.902402	-0.0446	CONSUMED	0.872567	1.00819	0.906751	0.00497529
glycerophosphoserine	0.0543408	0.262083	0.4	0.546912	1.14483	1.10251	1.03838	0.0163582	PRODUCED	1.1721	1.139	1.1234	0.000618455
hexanoylglutamine	-0.25636	0.262083	0.4	0.546912	0.466815	0.557593	0.837198	-0.077172	CONSUMED	0.466815	0.466815	0.466815	0
histamine	0.192617	0.262083	0.4	0.546912	0.303338	0.265426	1.14283	0.0579834	PRODUCED	0.289341	0.328025	0.292647	0.000459822
hypoxanthine	0.0252402	0.262083	0.4	0.546912	0.538757	0.529413	1.01765	0.00759806	PRODUCED	0.524753	0.548233	0.543284	0.000153203
leucylalanine	-0.0265507	0.262083	0.4	0.546912	0.806171	0.821145	0.981765	-0.00799257	CONSUMED	0.806171	0.806171	0.806171	0
methylmalonate (MMA)	0.317254	0.262083	0.4	0.546912	0.572869	0.459782	1.24596	0.0955029	PRODUCED	0.689177	0.37323	0.656198	0.0301635
N2,N5-diacetylornithine	-0.601168	0.262083	0.4	0.546912	0.574021	0.870758	0.65922	-0.18097	CONSUMED	0.631144	0.493	0.597921	0.00519935
N6-methyllysine	0.0565556	0.262083	0.4	0.546912	1.09297	1.05095	1.03998	0.0170249	PRODUCED	1.083	1.05842	1.13748	0.00163728
N-monomethylarginine	0.145856	0.262083	0.4	0.546912	1.05427	0.952895	1.10639	0.043907	PRODUCED	1.03089	1.08463	1.04729	0.000758387
N-octanoylglutamine	-0.184884	0.262083	0.4	0.546912	0.660769	0.751113	0.87972	-0.0556556	CONSUMED	0.672801	0.699155	0.610349	0.00208022
N-octanoylglycine	-0.776623	0.262083	0.4	0.546912	0.281552	0.482331	0.583732	-0.233787	CONSUMED	0.281552	0.281552	0.281552	0
N-succinyl-phenylalanine	-0.149256	0.262083	0.4	0.546912	1.21504	1.34748	0.901715	-0.0449306	CONSUMED	1.2028	1.22062	1.22171	0.000112801
octadecenedioate (C18:1-DC)	-0.91178	0.262083	0.4	0.546912	0.433868	0.816265	0.531529	-0.274473	CONSUMED	0.676769	0.312418	0.312418	0.0442505
oleoyl-linoleoyl-glycerol (18:1/18:2) [2]	0.109341	0.262083	0.4	0.546912	0.981077	0.909469	1.07874	0.032915	PRODUCED	1.03376	0.909469	1	0.00413068
phosphate	0.0313065	0.262083	0.4	0.546912	1.04998	1.02744	1.02194	0.0094242	PRODUCED	1.03182	1.08473	1.03338	0.000906431
quinolinate	0.168805	0.262083	0.4	0.546912	0.467474	0.415855	1.12413	0.0508154	PRODUCED	0.53038	0.444756	0.427286	0.00304416
S-(1,2-dicarboxyethyl)glutathione	-0.317629	0.262083	0.4	0.546912	0.484066	0.603282	0.802387	-0.0956159	CONSUMED	0.484066	0.484066	0.484066	4.62223e-33
S-methylcysteine sulfoxide	0.436378	0.262083	0.4	0.546912	0.199867	0.147699	1.3532	0.131363	PRODUCED	0.201986	0.249915	0.147699	0.00261541
sulfate	0.0184156	0.262083	0.4	0.546912	2.28651	2.25751	1.01285	0.00554365	PRODUCED	2.24483	2.32146	2.29323	0.00150204
tyrosine	-0.0889549	0.262083	0.4	0.546912	0.709278	0.754388	0.940204	-0.0267781	CONSUMED	0.675525	0.753409	0.698901	0.00159726
chenodeoxycholate	-1.08476	0.168117	0.5	0.67902	0.0153725	0.0326056	0.47147	-0.326546	CONSUMED	0.0120125	0.0116872	0.0224179	3.72544e-05
diacetylchitobiose	0.557353	0.168117	0.5	0.67902	1.37254	0.932705	1.47157	0.16778	PRODUCED	0.510293	1.97137	1.63595	0.585726
S-1-pyrroline-5-carboxylate	0.654113	0.168117	0.5	0.67902	1.22089	0.775831	1.57365	0.196908	PRODUCED	1.58177	1.69519	0.385692	0.526376
(2 or 3)-decenoate (10:1n7 or n8)	0.338977	0.0503846	0.7	0.890462	1.19334	0.943456	1.26486	0.102042	PRODUCED	1.05493	1.25705	1.26803	0.0143973
1-methyl-4-imidazoleacetate	-0.754279	0.0503846	0.7	0.890462	0.141616	0.238876	0.592843	-0.227061	CONSUMED	0.166867	0.12899	0.12899	0.000478233
2-hydroxy-3-methylvalerate	0.00976033	0.0503846	0.7	0.890462	1.04911	1.04203	1.00679	0.00293815	PRODUCED	0.442371	1.40207	1.30288	0.278558
3-formylindole	-0.0109197	0.0503846	0.7	0.890462	0.978722	0.986158	0.99246	-0.00328715	CONSUMED	0.983868	0.964662	0.987635	0.000151802
3-hydroxyadipate	0.164953	0.0503846	0.7	0.890462	1.70479	1.5206	1.12113	0.0496559	PRODUCED	1.69627	1.70433	1.71378	7.67966e-05
3-hydroxyhexanoate	-0.257787	0.0503846	0.7	0.890462	1.17534	1.40529	0.83637	-0.0776016	CONSUMED	1.6668	0.957338	0.901891	0.181917
3-hydroxyoctanoate	-0.0923223	0.0503846	0.7	0.890462	1.15364	1.22988	0.938012	-0.0277918	CONSUMED	1.01338	1.12896	1.3186	0.0237472
allantoin	-0.0770891	0.0503846	0.7	0.890462	0.775025	0.817564	0.947968	-0.0232061	CONSUMED	0.824834	0.888216	0.612026	0.020931
allo-threonine	0.00867749	0.0503846	0.7	0.890462	0.47816	0.475293	1.00603	0.00261218	PRODUCED	0.630058	0.421857	0.382567	0.0176905
alpha-ketoglutarate	-0.109177	0.0503846	0.7	0.890462	2.88575	3.11261	0.927117	-0.0328656	CONSUMED	3.44029	2.69406	2.52291	0.237957
arabonate/xylonate	0.0100787	0.0503846	0.7	0.890462	4.70075	4.66802	1.00701	0.00303398	PRODUCED	4.53722	4.79113	4.77389	0.0201302
arachidonate (20:4n6)	-0.517368	0.0503846	0.7	0.890462	0.490342	0.701846	0.698645	-0.155743	CONSUMED	0.9797	0.245662	0.245662	0.179604
carboxyethyl-GABA	0.275994	0.0503846	0.7	0.890462	4.02481	3.32402	1.21083	0.0830825	PRODUCED	5.36416	4.13697	2.57331	1.95665
carboxymethylproline	0.162045	0.0503846	0.7	0.890462	1.95604	1.74822	1.11887	0.0487803	PRODUCED	1.54258	2.08369	2.24184	0.134462
cyclo(phe-pro)	-0.0277687	0.0503846	0.7	0.890462	1.04301	1.06328	0.980936	-0.00835923	CONSUMED	0.995028	1.1396	0.994394	0.00699761
cyclo(pro-tyr)	0.0347851	0.0503846	0.7	0.890462	0.978158	0.954855	1.0244	0.0104714	PRODUCED	0.942962	1.00126	0.990249	0.000959396
gamma-glutamylglutamine	0.0249704	0.0503846	0.7	0.890462	1.07312	1.05471	1.01746	0.00751684	PRODUCED	1.05064	1.15237	1.01635	0.00500419
gamma-glutamylphenylalanine	-0.0310632	0.0503846	0.7	0.890462	4.45391	4.55085	0.978699	-0.00935094	CONSUMED	4.3838	4.65492	4.32301	0.0312272
N,N,N-trimethyl-alanylproline betaine (TMAP)	-0.248738	0.0503846	0.7	0.890462	0.321082	0.381499	0.841632	-0.0748776	CONSUMED	0.545316	0.231969	0.185959	0.0382401
N6,N6,N6-trimethyllysine	0.0483328	0.0503846	0.7	0.890462	1.04378	1.00939	1.03407	0.0145496	PRODUCED	1.03411	1.08817	1.00905	0.00163477
N6-carboxymethyllysine	-0.0268737	0.0503846	0.7	0.890462	1.4729	1.5006	0.981545	-0.00808978	CONSUMED	1.49825	1.4339	1.48656	0.00117533
N-acetylproline	-0.103226	0.0503846	0.7	0.890462	1.32789	1.42639	0.930949	-0.0310741	CONSUMED	1.3501	1.19567	1.43791	0.0150399
N-acetylthreonine	0.00384658	0.0503846	0.7	0.890462	1.02092	1.0182	1.00267	0.00115794	PRODUCED	1.08026	0.99245	0.990038	0.00264273
N-acetylvaline	0.0244156	0.0503846	0.7	0.890462	1.17617	1.15643	1.01707	0.00734982	PRODUCED	1.14613	1.20256	1.17982	0.000806082
N-carbamoylaspartate	0.433709	0.0503846	0.7	0.890462	0.785095	0.58125	1.3507	0.130559	PRODUCED	0.425801	1.21243	0.717051	0.158171
N-carbamoylvaline	-0.0332086	0.0503846	0.7	0.890462	1.19258	1.22035	0.977244	-0.00999678	CONSUMED	1.16653	1.24161	1.1696	0.00180534
pantothenate (Vitamin B5)	0.0119446	0.0503846	0.7	0.890462	1.31032	1.29951	1.00831	0.00359569	PRODUCED	1.2895	1.29829	1.34315	0.000828134
putrescine	-0.00536268	0.0503846	0.7	0.890462	1.66244	1.66863	0.99629	-0.00161433	CONSUMED	1.66067	1.66349	1.66317	2.3769e-06
stachydrine	0.081065	0.0503846	0.7	0.890462	1.08527	1.02597	1.0578	0.024403	PRODUCED	0.965352	1.16712	1.12334	0.011265
trigonelline (N'-methylnicotinate)	-0.0184825	0.0503846	0.7	0.890462	2.13135	2.15883	0.987271	-0.0055638	CONSUMED	2.12572	2.16296	2.10538	0.000852631
1-(1-enyl-palmitoyl)-2-linoleoyl-GPC (P-16:0/18:2)	0	4.34295e-07	>0.999999	0.999999	0.577417	0.577417	1	0	CONSUMED	0.577417	0.577417	0.577417	0
1-(1-enyl-palmitoyl)-2-linoleoyl-GPE (P-16:0/18:2)	0	4.34295e-07	>0.999999	0.999999	0.495672	0.495672	1	0	CONSUMED	0.495672	0.495672	0.495672	0
1-(1-enyl-palmitoyl)-GPC (P-16:0)	0	4.34295e-07	>0.999999	0.999999	0.782316	0.782316	1	0	CONSUMED	0.782316	0.782316	0.782316	0
1-(1-enyl-palmitoyl)-GPE (P-16:0)	0	4.34295e-07	>0.999999	0.999999	0.461666	0.461666	1	0	CONSUMED	0.461666	0.461666	0.461666	0
1-(1-enyl-stearoyl)-2-linoleoyl-GPE (P-18:0/18:2)	0	4.34295e-07	>0.999999	0.999999	0.46794	0.46794	1	0	CONSUMED	0.46794	0.46794	0.46794	0
1-(1-enyl-stearoyl)-GPE (P-18:0)	0	4.34295e-07	>0.999999	0.999999	0.992994	0.992994	1	0	CONSUMED	0.992994	0.992994	0.992994	0
1,2-dipalmitoyl-GPC (16:0/16:0)	0	4.34295e-07	>0.999999	0.999999	0.600908	0.600908	1	0	CONSUMED	0.600908	0.600908	0.600908	0
1,2-dipalmitoyl-GPE (16:0/16:0)	0	4.34295e-07	>0.999999	0.999999	0.913674	0.913674	1	0	CONSUMED	0.913674	0.913674	0.913674	0
1,3-propanediol	0.0438395	4.34295e-07	>0.999999	0.999999	0.680889	0.66051	1.03085	0.013197	PRODUCED	0.870871	0.685369	0.486426	0.0369644
12-ketolithocholate	0	4.34295e-07	>0.999999	0.999999	0.583246	0.583246	1	0	CONSUMED	0.583246	0.583246	0.583246	0
1-arachidonoyl-GPE (20:4n6)	0	4.34295e-07	>0.999999	0.999999	0.619459	0.619459	1	0	CONSUMED	0.619459	0.619459	0.619459	0
1-linoleoyl-GPC (18:2)	0	4.34295e-07	>0.999999	0.999999	0.597745	0.597745	1	0	CONSUMED	0.597745	0.597745	0.597745	0
1-linoleoyl-GPE (18:2)	0	4.34295e-07	>0.999999	0.999999	0.40241	0.40241	1	0	CONSUMED	0.40241	0.40241	0.40241	4.62223e-33
1-methylhistidine	0	4.34295e-07	>0.999999	0.999999	0.156946	0.156946	1	0	CONSUMED	0.156946	0.156946	0.156946	0
1-oleoyl-2-linoleoyl-GPC (18:1/18:2)	0	4.34295e-07	>0.999999	0.999999	0.00760325	0.00760325	1	0	CONSUMED	0.00760325	0.00760325	0.00760325	0
1-oleoyl-GPC (18:1)	0	4.34295e-07	>0.999999	0.999999	0.0621053	0.0621053	1	0	CONSUMED	0.0621053	0.0621053	0.0621053	0
1-oleoyl-GPE (18:1)	0	4.34295e-07	>0.999999	0.999999	0.647526	0.647526	1	0	CONSUMED	0.647526	0.647526	0.647526	0
1-oleoyl-GPI (18:1)	0	4.34295e-07	>0.999999	0.999999	0.569285	0.569285	1	0	CONSUMED	0.569285	0.569285	0.569285	0
1-palmitoleoyl-GPC (16:1)	0	4.34295e-07	>0.999999	0.999999	0.788852	0.788852	1	0	CONSUMED	0.788852	0.788852	0.788852	0
1-palmitoyl-2-arachidonoyl-GPC (16:0/20:4n6)	0	4.34295e-07	>0.999999	0.999999	0.535857	0.535857	1	0	CONSUMED	0.535857	0.535857	0.535857	0
1-palmitoyl-2-oleoyl-GPC (16:0/18:1)	-0.143046	4.34295e-07	>0.999999	0.999999	0.0122115	0.0134843	0.905605	-0.0430612	CONSUMED	0.0122115	0.0122115	0.0122115	0
1-palmitoyl-2-palmitoleoyl-GPC (16:0/16:1)	0	4.34295e-07	>0.999999	0.999999	0.477154	0.477154	1	0	CONSUMED	0.477154	0.477154	0.477154	4.62223e-33
1-palmitoyl-2-palmitoleoyl-GPE (16:0/16:1)	0	4.34295e-07	>0.999999	0.999999	0.982041	0.982041	1	0	CONSUMED	0.982041	0.982041	0.982041	0
1-palmitoyl-GPE (16:0)	0	4.34295e-07	>0.999999	0.999999	0.539513	0.539513	1	0	CONSUMED	0.539513	0.539513	0.539513	0
1-palmityl-GPC (O-16:0)	0	4.34295e-07	>0.999999	0.999999	0.536767	0.536767	1	0	CONSUMED	0.536767	0.536767	0.536767	0
1-stearoyl-2-arachidonoyl-GPC (18:0/20:4)	0	4.34295e-07	>0.999999	0.999999	0.481954	0.481954	1	0	CONSUMED	0.481954	0.481954	0.481954	0
1-stearoyl-2-docosapentaenoyl-GPC (18:0/22:5n3)	0	4.34295e-07	>0.999999	0.999999	0.550412	0.550412	1	0	CONSUMED	0.550412	0.550412	0.550412	0
1-stearoyl-2-oleoyl-GPC (18:0/18:1)	0	4.34295e-07	>0.999999	0.999999	0.00872357	0.00872357	1	0	CONSUMED	0.00872357	0.00872357	0.00872357	0
1-stearoyl-GPC (18:0)	0	4.34295e-07	>0.999999	0.999999	0.073685	0.073685	1	0	CONSUMED	0.073685	0.073685	0.073685	0
1-stearoyl-GPE (18:0)	0	4.34295e-07	>0.999999	0.999999	0.915311	0.915311	1	0	CONSUMED	0.915311	0.915311	0.915311	1.84889e-32
1-stearoyl-GPS (18:0)	0	4.34295e-07	>0.999999	0.999999	0.125803	0.125803	1	0	CONSUMED	0.125803	0.125803	0.125803	0
2,3-dihydroxy-5-methylthio-4-pentenoate (DMTPA)	0	4.34295e-07	>0.999999	0.999999	0.135011	0.135011	1	0	CONSUMED	0.135011	0.135011	0.135011	0
2,8-quinolinediol sulfate	0	4.34295e-07	>0.999999	0.999999	0.159913	0.159913	1	0	CONSUMED	0.159913	0.159913	0.159913	0
2-aminoheptanoate	-0.133807	4.34295e-07	>0.999999	0.999999	0.327725	0.359575	0.911423	-0.04028	CONSUMED	0.327725	0.327725	0.327725	0
2'-deoxyadenosine 5'-monophosphate	-0.100912	4.34295e-07	>0.999999	0.999999	0.117476	0.125987	0.932444	-0.0303775	CONSUMED	0.117476	0.117476	0.117476	2.88889e-34
2'-deoxycytidine	0	4.34295e-07	>0.999999	0.999999	0.161588	0.161588	1	0	CONSUMED	0.161588	0.161588	0.161588	0
2'-deoxyguanosine	-0.144334	4.34295e-07	>0.999999	0.999999	0.0916083	0.101247	0.904797	-0.0434489	CONSUMED	0.0916083	0.0916083	0.0916083	2.88889e-34
2'-deoxyinosine	0	4.34295e-07	>0.999999	0.999999	0.0927428	0.0927428	1	0	CONSUMED	0.0927428	0.0927428	0.0927428	0
2-methylcitrate/homocitrate	0.0724285	4.34295e-07	>0.999999	0.999999	0.705907	0.671343	1.05149	0.0218032	PRODUCED	0.500584	0.825602	0.791534	0.0319081
2-O-methylascorbic acid	-0.11336	4.34295e-07	>0.999999	0.999999	0.0675749	0.0730988	0.924432	-0.0341248	CONSUMED	0.0675749	0.0675749	0.0675749	0
2-palmitoyl-galactosylglycerol (16:0)	0	4.34295e-07	>0.999999	0.999999	0.884394	0.884394	1	0	CONSUMED	0.884394	0.884394	0.884394	0
2-palmitoyl-GPC (16:0)	0	4.34295e-07	>0.999999	0.999999	0.875933	0.875933	1	0	CONSUMED	0.875933	0.875933	0.875933	0
3-aminoisobutyrate	-3.60234	4.34295e-07	>0.999999	0.999999	0.231307	2.80932	0.0823356	-1.08441	CONSUMED	0.231307	0.231307	0.231307	0
3-hydroxyisobutyrate	-0.406349	4.34295e-07	>0.999999	0.999999	0.156329	0.207187	0.75453	-0.122323	CONSUMED	0.156329	0.156329	0.156329	0
3-indoxyl sulfate	0	4.34295e-07	>0.999999	0.999999	0.0176485	0.0176485	1	0	CONSUMED	0.0176485	0.0176485	0.0176485	0
3-ureidopropionate	0.200592	4.34295e-07	>0.999999	0.999999	0.73835	0.642507	1.14917	0.0603843	PRODUCED	0.933665	0.654101	0.627284	0.0287908
4-allylcatechol sulfate	-0.31427	4.34295e-07	>0.999999	0.999999	0.594586	0.739297	0.804258	-0.0946046	CONSUMED	0.594586	0.594586	0.594586	0
4-ethylphenyl sulfate	0.0302898	4.34295e-07	>0.999999	0.999999	0.492021	0.481798	1.02122	0.00911813	PRODUCED	0.466749	0.545204	0.464108	0.00212312
4-methylcatechol sulfate	-0.00391166	4.34295e-07	>0.999999	0.999999	1.0487	1.05154	0.997292	-0.00117753	CONSUMED	1.06808	1.02103	1.05697	0.000604935
5,6-dihydrothymine	0	4.34295e-07	>0.999999	0.999999	0.0049701	0.0049701	1	0	CONSUMED	0.0049701	0.0049701	0.0049701	0
6-keto prostaglandin F1alpha	0	4.34295e-07	>0.999999	0.999999	0.881513	0.881513	1	0	CONSUMED	0.881513	0.881513	0.881513	0
6-oxolithocholate	0	4.34295e-07	>0.999999	0.999999	0.503859	0.503859	1	0	CONSUMED	0.503859	0.503859	0.503859	0
6-phosphogluconate	0	4.34295e-07	>0.999999	0.999999	0.692847	0.692847	1	0	CONSUMED	0.692847	0.692847	0.692847	0
7-HOCA	0	4.34295e-07	>0.999999	0.999999	0.580103	0.580103	1	0	CONSUMED	0.580103	0.580103	0.580103	0
7-ketodeoxycholate	0	4.34295e-07	>0.999999	0.999999	0.0943809	0.0943809	1	0	CONSUMED	0.0943809	0.0943809	0.0943809	0
allantoic acid	0	4.34295e-07	>0.999999	0.999999	0.627143	0.627143	1	0	CONSUMED	0.627143	0.627143	0.627143	0
behenoyl sphingomyelin (d18:1/22:0)	0	4.34295e-07	>0.999999	0.999999	0.736018	0.736018	1	0	CONSUMED	0.736018	0.736018	0.736018	0
beta-hydroxyisovalerate	0.2171	4.34295e-07	>0.999999	0.999999	0.798914	0.6873	1.16239	0.0653537	PRODUCED	0.40211	0.40211	1.59252	0.472361
butyrylglycine (C4)	-0.0130978	4.34295e-07	>0.999999	0.999999	1.48099	1.4945	0.990962	-0.00394282	CONSUMED	1.52842	1.44552	1.46903	0.00182575
cadaverine	-0.0725677	4.34295e-07	>0.999999	0.999999	0.464373	0.488328	0.950944	-0.021845	CONSUMED	0.452201	0.45829	0.482628	0.000259211
carnosine	0	4.34295e-07	>0.999999	0.999999	0.237461	0.237461	1	0	CONSUMED	0.237461	0.237461	0.237461	0
C-glycosyltryptophan	0	4.34295e-07	>0.999999	0.999999	0.692778	0.692778	1	0	CONSUMED	0.692778	0.692778	0.692778	1.84889e-32
cholesterol	0	4.34295e-07	>0.999999	0.999999	0.498679	0.498679	1	0	CONSUMED	0.498679	0.498679	0.498679	4.62223e-33
cholesterol sulfate	0	4.34295e-07	>0.999999	0.999999	0.551672	0.551672	1	0	CONSUMED	0.551672	0.551672	0.551672	0
cinnamoylglycine	0.00942435	4.34295e-07	>0.999999	0.999999	1.73711	1.7258	1.00655	0.00283701	PRODUCED	1.72969	1.79718	1.68445	0.00321794
cortisol	0	4.34295e-07	>0.999999	0.999999	0.762604	0.762604	1	0	CONSUMED	0.762604	0.762604	0.762604	0
cyclo(his-phe)	0.0268807	4.34295e-07	>0.999999	0.999999	1.01907	1.00025	1.01881	0.00809191	PRODUCED	1.05168	0.9823	1.02322	0.0012162
deoxycholate	-0.104083	4.34295e-07	>0.999999	0.999999	0.605323	0.650608	0.930396	-0.031332	CONSUMED	0.570393	0.434559	0.811017	0.0363453
dihomolinoleate (20:2n6)	-0.232173	4.34295e-07	>0.999999	0.999999	0.240059	0.281974	0.851352	-0.0698909	CONSUMED	0.240059	0.240059	0.240059	1.15556e-33
dihomolinolenate (20:3n3 or 3n6)	0	4.34295e-07	>0.999999	0.999999	0.142829	0.142829	1	0	CONSUMED	0.142829	0.142829	0.142829	0
eicosenoate (20:1n9 or 1n11)	-0.0595835	4.34295e-07	>0.999999	0.999999	1.63659	1.7056	0.959541	-0.0179364	CONSUMED	1.62773	1.8264	1.45565	0.0344228
ethylmalonate	-0.242289	4.34295e-07	>0.999999	0.999999	0.355969	0.421065	0.845403	-0.0729363	CONSUMED	0.234525	0.598859	0.234525	0.0442464
gamma-glutamyl-epsilon-lysine	-0.23984	4.34295e-07	>0.999999	0.999999	0.178864	0.211214	0.84684	-0.0721989	CONSUMED	0.178864	0.178864	0.178864	0
gamma-glutamylglutamate	-0.0104734	4.34295e-07	>0.999999	0.999999	1.17708	1.18565	0.992767	-0.00315281	CONSUMED	0.955981	1.48903	1.08622	0.0772273
glycochenodeoxycholate	-0.113927	4.34295e-07	>0.999999	0.999999	0.0219165	0.0237174	0.924069	-0.0342956	CONSUMED	0.0219165	0.0219165	0.0219165	0
glycohyocholate	0	4.34295e-07	>0.999999	0.999999	0.0298282	0.0298282	1	0	CONSUMED	0.0298282	0.0298282	0.0298282	0
guanidinoacetate	-0.00136762	4.34295e-07	>0.999999	0.999999	0.157337	0.157487	0.999052	-0.000411693	CONSUMED	0.17111	0.150161	0.150741	0.000142349
HEPES	0	4.34295e-07	>0.999999	0.999999	0.000344136	0.000344136	1	0	CONSUMED	0.000344136	0.000344136	0.000344136	0
hexadecatrienoate (16:3n3)	0	4.34295e-07	>0.999999	0.999999	0.700554	0.700554	1	0	CONSUMED	0.700554	0.700554	0.700554	1.84889e-32
hexadecenedioate (C16:1-DC)	0	4.34295e-07	>0.999999	0.999999	0.830242	0.830242	1	0	CONSUMED	0.830242	0.830242	0.830242	1.84889e-32
homocarnosine	0	4.34295e-07	>0.999999	0.999999	0.028108	0.028108	1	0	CONSUMED	0.028108	0.028108	0.028108	0
hypotaurine	0	4.34295e-07	>0.999999	0.999999	0.117079	0.117079	1	0	CONSUMED	0.117079	0.117079	0.117079	0
indolepropionate	0	4.34295e-07	>0.999999	0.999999	0.830932	0.830932	1	0	CONSUMED	0.830932	0.830932	0.830932	0
isoursodeoxycholate	0	4.34295e-07	>0.999999	0.999999	0.0752698	0.0752698	1	0	CONSUMED	0.0752698	0.0752698	0.0752698	0
lanthionine	0.283453	4.34295e-07	>0.999999	0.999999	1.10184	0.905296	1.2171	0.0853278	PRODUCED	0.954059	1.53983	0.811629	0.148948
methyl-4-hydroxybenzoate sulfate	0	4.34295e-07	>0.999999	0.999999	0.605615	0.605615	1	0	CONSUMED	0.605615	0.605615	0.605615	0
N6,N6-dimethyllysine	0.872101	4.34295e-07	>0.999999	0.999999	0.615319	0.33618	1.83033	0.262528	PRODUCED	1.1736	0.33618	0.33618	0.233756
N-acetyl-1-methylhistidine	-0.0398446	4.34295e-07	>0.999999	0.999999	0.281483	0.289365	0.97276	-0.0119944	CONSUMED	0.281483	0.281483	0.281483	0
N-acetyl-3-methylhistidine	0	4.34295e-07	>0.999999	0.999999	0.0581708	0.0581708	1	0	CONSUMED	0.0581708	0.0581708	0.0581708	0
N-acetyl-cadaverine	0	4.34295e-07	>0.999999	0.999999	0.158136	0.158136	1	0	CONSUMED	0.158136	0.158136	0.158136	0
N-acetylcarnosine	0	4.34295e-07	>0.999999	0.999999	0.25602	0.25602	1	0	CONSUMED	0.25602	0.25602	0.25602	0
N-acetylkynurenine (2)	0	4.34295e-07	>0.999999	0.999999	0.868944	0.868944	1	0	CONSUMED	0.868944	0.868944	0.868944	1.84889e-32
N-acetyltaurine	0	4.34295e-07	>0.999999	0.999999	0.43315	0.43315	1	0	CONSUMED	0.43315	0.43315	0.43315	0
N-methylproline	-0.070623	4.34295e-07	>0.999999	0.999999	0.986773	1.03628	0.952227	-0.0212596	CONSUMED	0.876161	0.991748	1.09241	0.0117096
palmitoyl dihydrosphingomyelin (d18:0/16:0)	0	4.34295e-07	>0.999999	0.999999	0.637807	0.637807	1	0	CONSUMED	0.637807	0.637807	0.637807	0
palmitoyl sphingomyelin (d18:1/16:0)	0	4.34295e-07	>0.999999	0.999999	0.0114007	0.0114007	1	0	CONSUMED	0.0114007	0.0114007	0.0114007	4.5139e-36
p-cresol glucuronide	0	4.34295e-07	>0.999999	0.999999	0.318998	0.318998	1	0	CONSUMED	0.318998	0.318998	0.318998	0
phenol sulfate	-0.0506721	4.34295e-07	>0.999999	0.999999	0.279523	0.289515	0.965486	-0.0152538	CONSUMED	0.189224	0.460121	0.189224	0.0244619
phosphoenolpyruvate (PEP)	0	4.34295e-07	>0.999999	0.999999	0.307144	0.307144	1	0	CONSUMED	0.307144	0.307144	0.307144	0
pyridoxate	-0.00837907	4.34295e-07	>0.999999	0.999999	1.01332	1.01922	0.994209	-0.00252235	CONSUMED	1.00317	1.00744	1.02936	0.000197526
sarcosine	-1.5036	4.34295e-07	>0.999999	0.999999	0.27925	0.791813	0.352671	-0.45263	CONSUMED	0.27925	0.27925	0.27925	0
sebacate (C10-DC)	0	4.34295e-07	>0.999999	0.999999	0.642377	0.642377	1	0	CONSUMED	0.642377	0.642377	0.642377	0
S-methylcysteine	0	4.34295e-07	>0.999999	0.999999	0.999388	0.999388	1	0	CONSUMED	0.999388	0.999388	0.999388	1.84889e-32
spermine	0	4.34295e-07	>0.999999	0.999999	0.266023	0.266023	1	0	CONSUMED	0.266023	0.266023	0.266023	0
sphingomyelin (d17:1/16:0, d18:1/15:0, d16:1/17:0)	0	4.34295e-07	>0.999999	0.999999	0.591314	0.591314	1	0	CONSUMED	0.591314	0.591314	0.591314	0
sphingomyelin (d18:1/14:0, d16:1/16:0)	0	4.34295e-07	>0.999999	0.999999	0.395403	0.395403	1	0	CONSUMED	0.395403	0.395403	0.395403	0
sphingomyelin (d18:1/17:0, d17:1/18:0, d19:1/16:0)	0	4.34295e-07	>0.999999	0.999999	0.393542	0.393542	1	0	CONSUMED	0.393542	0.393542	0.393542	4.62223e-33
sphingomyelin (d18:1/20:0, d16:1/22:0)	0	4.34295e-07	>0.999999	0.999999	0.652024	0.652024	1	0	CONSUMED	0.652024	0.652024	0.652024	0
sphingomyelin (d18:1/21:0, d17:1/22:0, d16:1/23:0)	0	4.34295e-07	>0.999999	0.999999	0.416653	0.416653	1	0	CONSUMED	0.416653	0.416653	0.416653	0
sphingomyelin (d18:1/22:1, d18:2/22:0, d16:1/24:1)	0	4.34295e-07	>0.999999	0.999999	0.6269	0.6269	1	0	CONSUMED	0.6269	0.6269	0.6269	0
sphingomyelin (d18:1/24:1, d18:2/24:0)	0	4.34295e-07	>0.999999	0.999999	0.707574	0.707574	1	0	CONSUMED	0.707574	0.707574	0.707574	1.84889e-32
sphingomyelin (d18:2/23:0, d18:1/23:1, d17:1/24:1)	0	4.34295e-07	>0.999999	0.999999	0.587423	0.587423	1	0	CONSUMED	0.587423	0.587423	0.587423	0
stearoyl sphingomyelin (d18:1/18:0)	0	4.34295e-07	>0.999999	0.999999	0.582483	0.582483	1	0	CONSUMED	0.582483	0.582483	0.582483	0
suberate (C8-DC)	0.898766	4.34295e-07	>0.999999	0.999999	0.808345	0.433552	1.86447	0.270556	PRODUCED	0.433552	0.433552	1.55793	0.42141
taurochenodeoxycholate	0	4.34295e-07	>0.999999	0.999999	0.101684	0.101684	1	0	CONSUMED	0.101684	0.101684	0.101684	0
taurocholate	0	4.34295e-07	>0.999999	0.999999	0.458283	0.458283	1	0	CONSUMED	0.458283	0.458283	0.458283	0
taurohyocholate	0	4.34295e-07	>0.999999	0.999999	0.669002	0.669002	1	0	CONSUMED	0.669002	0.669002	0.669002	0
taurohyodeoxycholic acid	0	4.34295e-07	>0.999999	0.999999	0.0237751	0.0237751	1	0	CONSUMED	0.0237751	0.0237751	0.0237751	0
TMP	0	4.34295e-07	>0.999999	0.999999	0.184932	0.184932	1	0	CONSUMED	0.184932	0.184932	0.184932	0
tricosanoyl sphingomyelin (d18:1/23:0)	0	4.34295e-07	>0.999999	0.999999	0.441261	0.441261	1	0	CONSUMED	0.441261	0.441261	0.441261	0
urate	0	4.34295e-07	>0.999999	0.999999	0.0479526	0.0479526	1	0	CONSUMED	0.0479526	0.0479526	0.0479526	0
urea	0	4.34295e-07	>0.999999	0.999999	0.00592842	0.00592842	1	0	CONSUMED	0.00592842	0.00592842	0.00592842	0
valerate (5:0)	-0.819101	4.34295e-07	>0.999999	0.999999	0.214308	0.378106	0.566795	-0.246574	CONSUMED	0.214308	0.214308	0.214308	1.15556e-33

## Sheet: G vag S Vs NYCIII
Metabolite	log2 (avg bact/media)	minus log10(q value)	P value	q value	G vag S Mean	BL NYC III Mean	Fold change	log fold change	Metabolite direction	G_vag_S	G_vag_S	G_vag_S	Variance
(3'-5')-adenylyladenosine	0.667279	0.780806	0.1	0.165651	1.10632	0.696645	1.58808	0.200871	PRODUCED	1.08413	1.12245	1.11239	0.000394603
(3'-5')-adenylylcytidine	0.756388	0.780806	0.1	0.165651	0.965221	0.571388	1.68926	0.227695	PRODUCED	0.943343	0.962843	0.989476	0.000536313
(3'-5')-adenylylguanosine	0.162285	0.780806	0.1	0.165651	1.03377	0.923781	1.11906	0.0488527	PRODUCED	1.0746	1	1.02669	0.00142885
(3'-5')-adenylyluridine	0.520323	0.780806	0.1	0.165651	1.00186	0.698515	1.43428	0.156633	PRODUCED	1.01635	0.990109	0.999135	0.000177683
(3'-5')-cytidylyladenosine	1.20486	0.780806	0.1	0.165651	0.184804	0.0801704	2.30514	0.362698	PRODUCED	0.188205	0.19153	0.174678	7.96695e-05
(3'-5')-cytidylylcytidine	0.859881	0.780806	0.1	0.165651	1.09586	0.603818	1.81489	0.25885	PRODUCED	1.09679	1.07933	1.11146	0.000258696
(3'-5')-cytidylyluridine	0.422823	0.780806	0.1	0.165651	1.01429	0.756621	1.34055	0.127282	PRODUCED	1	1.01919	1.02368	0.00015813
(3'-5')-guanylyladenosine	0.7397	0.780806	0.1	0.165651	1.00275	0.600513	1.66983	0.222672	PRODUCED	1	1.01229	0.995976	7.21995e-05
(3'-5')-guanylylcytidine	1.06288	0.780806	0.1	0.165651	0.921921	0.441301	2.0891	0.319959	PRODUCED	0.906383	0.95728	0.902098	0.000942307
(3'-5')-guanylyluridine	0.591024	0.780806	0.1	0.165651	0.615364	0.408523	1.50632	0.177916	PRODUCED	0.624227	0.601241	0.620625	0.000152848
(3'-5')-uridylyladenosine	1.88158	0.780806	0.1	0.165651	0.628519	0.170571	3.68479	0.566413	PRODUCED	0.646615	0.622711	0.61623	0.000256121
(3'-5')-uridylylcytidine	0.957172	0.780806	0.1	0.165651	0.895825	0.461409	1.9415	0.288137	PRODUCED	0.882987	0.874783	0.929706	0.000877749
(3'-5')-uridylylguanosine	0.825893	0.780806	0.1	0.165651	1.0742	0.60599	1.77263	0.248619	PRODUCED	1.05265	1.08125	1.08869	0.00036201
(3'-5')-uridylyluridine	0.820743	0.780806	0.1	0.165651	0.984905	0.557604	1.76632	0.247068	PRODUCED	0.950265	0.995352	1.0091	0.000947162
(N(1) + N(8))-acetylspermidine	0.16272	0.780806	0.1	0.165651	0.532881	0.476043	1.1194	0.0489836	PRODUCED	0.541592	0.521875	0.535176	0.000101137
1-(1-enyl-palmitoyl)-2-linoleoyl-GPC (P-16:0/18:2)	-0.91131	0.780806	0.1	0.165651	0.601814	1.13186	0.531702	-0.274332	CONSUMED	0.629447	0.577417	0.598578	0.000684646
1-(1-enyl-palmitoyl)-2-linoleoyl-GPE (P-16:0/18:2)	-0.865757	0.780806	0.1	0.165651	0.606431	1.1051	0.548758	-0.260619	CONSUMED	0.495672	0.685101	0.63852	0.00974312
1-(1-enyl-palmitoyl)-GPE (P-16:0)	-3.24428	0.780806	0.1	0.165651	0.99456	9.42444	0.10553	-0.976625	CONSUMED	0.979877	1.0038	1	0.000165302
1-(1-enyl-stearoyl)-2-linoleoyl-GPE (P-18:0/18:2)	-1.20365	0.780806	0.1	0.165651	0.53932	1.24217	0.434175	-0.362335	CONSUMED	0.593133	0.46794	0.556888	0.00414982
1,2-dipalmitoyl-GPC (16:0/16:0)	-0.928522	0.780806	0.1	0.165651	0.616116	1.17267	0.525396	-0.279513	CONSUMED	0.634647	0.600908	0.612792	0.000292867
12-ketolithocholate	-0.314666	0.780806	0.1	0.165651	5.13014	6.38047	0.804037	-0.0947238	CONSUMED	5.10893	5.18933	5.09215	0.00269799
13-HODE + 9-HODE	-2.19584	0.780806	0.1	0.165651	25.439	116.55	0.218266	-0.661014	CONSUMED	24.3389	25.5762	26.4018	1.07797
1-linoleoyl-GPC (18:2)	-3.71313	0.780806	0.1	0.165651	0.597745	7.83933	0.0762495	-1.11776	CONSUMED	0.597745	0.597745	0.597745	0
1-linoleoyl-GPE (18:2)	-2.97301	0.780806	0.1	0.165651	0.40241	3.15961	0.127361	-0.894964	CONSUMED	0.40241	0.40241	0.40241	4.62223e-33
1-methyladenine	0.934956	0.780806	0.1	0.165651	0.539925	0.282412	1.91183	0.28145	PRODUCED	0.605011	0.531241	0.483521	0.0037465
1-methylguanidine	-0.697443	0.780806	0.1	0.165651	0.853985	1.38485	0.616664	-0.209951	CONSUMED	0.873766	0.812922	0.875269	0.00126523
1-methylhistidine	1.99312	0.780806	0.1	0.165651	12.0727	3.03262	3.98097	0.599989	PRODUCED	12.6166	11.5468	12.0548	0.286352
1-oleoyl-2-linoleoyl-GPC (18:1/18:2)	-1.28088	0.780806	0.1	0.165651	0.4741	1.152	0.411544	-0.385584	CONSUMED	0.480129	0.494075	0.448094	0.000555831
1-oleoyl-GPC (18:1)	-5.01213	0.780806	0.1	0.165651	0.0621053	2.00415	0.0309883	-1.5088	CONSUMED	0.0621053	0.0621053	0.0621053	0
1-oleoyl-GPI (18:1)	-1.01363	0.780806	0.1	0.165651	0.569285	1.14938	0.495297	-0.305134	CONSUMED	0.569285	0.569285	0.569285	0
1-palmitoyl-2-arachidonoyl-GPC (16:0/20:4n6)	-0.747538	0.780806	0.1	0.165651	0.58985	0.990314	0.595619	-0.225031	CONSUMED	0.535857	0.66564	0.568053	0.0045672
1-palmitoyl-2-linoleoyl-GPC (16:0/18:2)	-1.15424	0.780806	0.1	0.165651	0.988293	2.19961	0.449304	-0.34746	CONSUMED	1	1.033	0.931882	0.00265884
1-palmitoyl-2-oleoyl-GPC (16:0/18:1)	-0.960848	0.780806	0.1	0.165651	0.605441	1.17846	0.513755	-0.289244	CONSUMED	0.624454	0.618475	0.573396	0.00077914
1-palmitoyl-2-palmitoleoyl-GPC (16:0/16:1)	-1.09303	0.780806	0.1	0.165651	0.492982	1.05164	0.468776	-0.329035	CONSUMED	0.486319	0.515472	0.477154	0.000400356
1-palmitoyl-GPC (16:0)	-7.86827	0.780806	0.1	0.165651	0.182752	42.7017	0.00427973	-2.36858	CONSUMED	0.182752	0.182752	0.182752	0
1-palmityl-GPC (O-16:0)	-1.04065	0.780806	0.1	0.165651	0.623087	1.28179	0.486108	-0.313267	CONSUMED	0.536767	0.63217	0.700324	0.00674967
1-stearoyl-2-arachidonoyl-GPC (18:0/20:4)	-0.95761	0.780806	0.1	0.165651	0.513951	0.99814	0.514909	-0.288269	CONSUMED	0.510681	0.549219	0.481954	0.00113914
1-stearoyl-2-docosapentaenoyl-GPC (18:0/22:5n3)	-1.17863	0.780806	0.1	0.165651	0.550412	1.24592	0.44177	-0.354804	CONSUMED	0.550412	0.550412	0.550412	0
1-stearoyl-2-oleoyl-GPC (18:0/18:1)	-0.897934	0.780806	0.1	0.165651	0.619137	1.1537	0.536655	-0.270305	CONSUMED	0.631665	0.622536	0.603211	0.000211075
1-stearoyl-GPC (18:0)	-8.18189	0.780806	0.1	0.165651	0.0888155	25.7919	0.00344354	-2.46299	CONSUMED	0.073685	0.119076	0.073685	0.000686791
1-stearoyl-GPI (18:0)	-4.16053	0.780806	0.1	0.165651	0.623899	11.1573	0.0559187	-1.25244	CONSUMED	0.623899	0.623899	0.623899	0
1-stearoyl-GPS (18:0)	-3.09443	0.780806	0.1	0.165651	0.125803	1.0745	0.117081	-0.931515	CONSUMED	0.125803	0.125803	0.125803	0
2,3-dihydroxyisovalerate	0.241105	0.780806	0.1	0.165651	0.4545	0.384551	1.1819	0.07258	PRODUCED	0.455933	0.443114	0.464453	0.000115388
2-aminoheptanoate	1.16246	0.780806	0.1	0.165651	2.51249	1.12246	2.23838	0.349934	PRODUCED	2.5492	2.0122	2.97606	0.233268
2'-AMP	0.394663	0.780806	0.1	0.165651	1.84021	1.39979	1.31464	0.118805	PRODUCED	1.90582	1.82544	1.78938	0.00355304
2'-deoxyadenosine	0.724441	0.780806	0.1	0.165651	2.01652	1.22046	1.65226	0.218078	PRODUCED	2.08001	2.03331	1.93624	0.00537849
2'-deoxyadenosine 5'-monophosphate	-0.453982	0.780806	0.1	0.165651	3.43434	4.70442	0.730025	-0.136662	CONSUMED	3.36796	3.4904	3.44466	0.00382774
2'-deoxycytidine	2.77679	0.780806	0.1	0.165651	17.7947	2.59654	6.85326	0.835897	PRODUCED	16.6181	18.1909	18.5752	1.07528
2'-deoxyguanosine	3.0048	0.780806	0.1	0.165651	1.91535	0.238624	8.02664	0.904534	PRODUCED	1.8693	1.96993	1.90681	0.0025864
2'-deoxyuridine	1.54049	0.780806	0.1	0.165651	47.3921	16.2919	2.90893	0.463734	PRODUCED	46.0194	47.6643	48.4927	1.58493
2-hydroxy-3-methylvalerate	5.44909	0.780806	0.1	0.165651	8.19236	0.187529	43.6857	1.64034	PRODUCED	8.25658	8.32197	7.99851	0.0292499
2-hydroxy-4-(methylthio)butanoic acid	7.23565	0.780806	0.1	0.165651	1.23387	0.00818693	150.712	2.17815	PRODUCED	1.1775	1.25651	1.26758	0.00241356
2-hydroxybutyrate/2-hydroxyisobutyrate	-0.257872	0.780806	0.1	0.165651	0.908188	1.08593	0.836321	-0.0776271	CONSUMED	0.842376	0.936062	0.946125	0.0032737
2-isopropylmalate	-0.236912	0.780806	0.1	0.165651	0.240647	0.283595	0.84856	-0.0713177	CONSUMED	0.238469	0.23552	0.247952	4.21969e-05
2-keto-3-deoxy-gluconate	0.427888	0.780806	0.1	0.165651	0.663182	0.492976	1.34526	0.128807	PRODUCED	0.642559	0.696343	0.650644	0.000841105
2-methylcitrate/homocitrate	-0.298199	0.780806	0.1	0.165651	0.801531	0.985569	0.813267	-0.0897668	CONSUMED	0.796409	0.74776	0.860424	0.00319299
2-O-methylascorbic acid	0.305911	0.780806	0.1	0.165651	7.87447	6.36991	1.2362	0.0920884	PRODUCED	7.74075	7.99343	7.88923	0.0161245
2'-O-methyluridine	0.0762243	0.780806	0.1	0.165651	1.2522	1.18776	1.05426	0.0229458	PRODUCED	1.27793	1.24042	1.23825	0.000497532
2-oxoarginine	2.15008	0.780806	0.1	0.165651	4.54901	1.02489	4.43853	0.647239	PRODUCED	4.77286	4.4701	4.40407	0.0386711
3-(4-hydroxyphenyl)lactate (HPLA)	4.98924	0.780806	0.1	0.165651	7.15313	0.225209	31.7622	1.50191	PRODUCED	7.22013	7.13776	7.1015	0.00369553
3-amino-2-piperidone	-0.388394	0.780806	0.1	0.165651	0.306762	0.401531	0.76398	-0.116918	CONSUMED	0.305917	0.302445	0.311923	2.29937e-05
3'-AMP	0.0972911	0.780806	0.1	0.165651	0.984019	0.919847	1.06976	0.0292875	PRODUCED	1	0.976056	0.976	0.000191556
3-formylindole	3.1524	0.780806	0.1	0.165651	8.03329	0.903498	8.89132	0.948966	PRODUCED	8.26375	7.85262	7.98349	0.044117
3-hydroxy-3-methylglutarate	0.11416	0.780806	0.1	0.165651	0.352579	0.325755	1.08234	0.0343656	PRODUCED	0.3513	0.360919	0.345517	6.05303e-05
3-hydroxybutyrate (BHBA)	-0.466913	0.780806	0.1	0.165651	1.08274	1.49651	0.723511	-0.140555	CONSUMED	1.16636	1.06254	1.01933	0.00571089
3-indoleglyoxylic acid	3.07472	0.780806	0.1	0.165651	6.22	0.738259	8.42523	0.925582	PRODUCED	6.26917	6.2211	6.16974	0.00247297
3-indoxyl sulfate	0.230344	0.780806	0.1	0.165651	1.19751	1.0208	1.17311	0.0693404	PRODUCED	1.23693	1.16736	1.18825	0.00127431
3-methyl-2-oxobutyrate	5.28659	0.780806	0.1	0.165651	10.4775	0.268432	39.0321	1.59142	PRODUCED	10.0881	11.178	10.1663	0.369524
3-methyl-2-oxovalerate	4.26386	0.780806	0.1	0.165651	5.75168	0.299395	19.211	1.28355	PRODUCED	5.7193	5.77734	5.7584	0.000876091
3-methylhistidine	1.67425	0.780806	0.1	0.165651	15.5042	4.85792	3.19153	0.504	PRODUCED	15.2353	15.7405	15.5369	0.0646161
3-phosphoglycerate	-0.480645	0.780806	0.1	0.165651	1.01408	1.41501	0.716657	-0.144689	CONSUMED	0.976815	1.02319	1.04223	0.00113189
4-guanidinobutanoate	-1.31906	0.780806	0.1	0.165651	0.258833	0.6458	0.400795	-0.397078	CONSUMED	0.271425	0.252388	0.252687	0.000118939
4-hydroxyphenylpyruvate	5.4985	0.780806	0.1	0.165651	6.88979	0.152402	45.208	1.65521	PRODUCED	7.06587	7.23344	6.37006	0.209607
4-methyl-2-oxopentanoate	4.53764	0.780806	0.1	0.165651	7.57643	0.326212	23.2255	1.36596	PRODUCED	7.30535	7.74954	7.67441	0.0565254
4-methylcatechol sulfate	0.253343	0.780806	0.1	0.165651	0.355751	0.298458	1.19197	0.0762637	PRODUCED	0.354145	0.353525	0.359583	1.11105e-05
4-quinolinecarboxylic acid	-0.550444	0.780806	0.1	0.165651	0.573527	0.839951	0.68281	-0.1657	CONSUMED	0.667535	0.676222	0.376824	0.029038
5-(2-hydroxyethyl)-4-methylthiazole	-0.338104	0.780806	0.1	0.165651	0.298974	0.377931	0.79108	-0.10178	CONSUMED	0.316342	0.285915	0.294663	0.000245391
5,6-dihydrouridine	-2.69037	0.780806	0.1	0.165651	0.159674	1.03066	0.154923	-0.809883	CONSUMED	0.159674	0.159674	0.159674	0
5-hydroxylysine	0.262239	0.780806	0.1	0.165651	1.17268	0.977776	1.19934	0.0789417	PRODUCED	1.10438	1.19563	1.21804	0.00362425
5-methylthioadenosine (MTA)	-3.90631	0.780806	0.1	0.165651	0.125284	1.87851	0.0666936	-1.17592	CONSUMED	0.125284	0.125284	0.125284	0
5-methyluridine (ribothymidine)	-3.92925	0.780806	0.1	0.165651	0.248852	3.79107	0.0656416	-1.18282	CONSUMED	0.248852	0.248852	0.248852	0
6-oxolithocholate	-0.321858	0.780806	0.1	0.165651	2.78198	3.47731	0.800039	-0.096889	CONSUMED	2.91074	2.65462	2.78058	0.0164001
6-oxopiperidine-2-carboxylate	-0.303744	0.780806	0.1	0.165651	0.746203	0.92107	0.810147	-0.0914361	CONSUMED	0.648778	0.828568	0.761262	0.00825116
6-phosphogluconate	0.189684	0.780806	0.1	0.165651	1.0504	0.920993	1.14051	0.0571005	PRODUCED	1.05703	1.09168	1.00251	0.00202073
7-HOCA	-0.530435	0.780806	0.1	0.165651	0.851192	1.22943	0.692346	-0.159677	CONSUMED	0.845097	0.884824	0.823656	0.000963258
7-ketodeoxycholate	-0.154303	0.780806	0.1	0.165651	1.04607	1.16416	0.898567	-0.0464497	CONSUMED	1.05647	1.05882	1.02293	0.000403229
7-methylguanine	1.00223	0.780806	0.1	0.165651	1.17649	0.587335	2.0031	0.301702	PRODUCED	1.1843	1.16296	1.18221	0.000138336
acetylcarnitine (C2)	0.374749	0.780806	0.1	0.165651	5.11435	3.94439	1.29661	0.112811	PRODUCED	5.22224	5.33952	4.78129	0.0866357
aconitate [cis or trans]	-0.171428	0.780806	0.1	0.165651	0.264251	0.297592	0.887963	-0.051605	CONSUMED	0.284029	0.245594	0.26313	0.000370252
adenine	0.630649	0.780806	0.1	0.165651	0.99278	0.641222	1.54826	0.189844	PRODUCED	0.954068	1.01531	1.00896	0.00113402
adenosine	-9.00684	0.780806	0.1	0.165651	0.0101122	5.20204	0.00194389	-2.71133	CONSUMED	0.012522	0.00994448	0.00787006	5.43126e-06
adenosine-2',3'-cyclic monophosphate	2.50358	0.780806	0.1	0.165651	0.0257401	0.00453897	5.67093	0.753654	PRODUCED	0.0258207	0.0253857	0.026014	1.03564e-07
alanine	0.477938	0.780806	0.1	0.165651	0.992553	0.712656	1.39275	0.143874	PRODUCED	1.05331	0.948739	0.97561	0.00294904
alanylhistidine	-0.700569	0.780806	0.1	0.165651	2.21322	3.59681	0.615329	-0.210892	CONSUMED	2.3055	2.15866	2.17551	0.00645728
alanylleucine	-4.68661	0.780806	0.1	0.165651	0.127422	3.28135	0.038832	-1.41081	CONSUMED	0.122345	0.127561	0.132359	2.50866e-05
alanyllysine	-1.41025	0.780806	0.1	0.165651	1.06942	2.84233	0.376246	-0.424528	CONSUMED	1.10776	1.03279	1.0677	0.0014071
alanylproline	3.5061	0.780806	0.1	0.165651	0.259586	0.0228475	11.3617	1.05544	PRODUCED	0.255947	0.263859	0.258953	1.59531e-05
allantoin	1.37136	0.780806	0.1	0.165651	2.66275	1.02923	2.58714	0.41282	PRODUCED	3.00475	2.95755	2.02595	0.304694
allo-threonine	1.88053	0.780806	0.1	0.165651	1.00544	0.273059	3.68211	0.566097	PRODUCED	1.25226	1.32163	0.442416	0.238946
alpha-glutamylglutamate	-7.39709	0.780806	0.1	0.165651	0.00533295	0.898906	0.00593272	-2.22675	CONSUMED	0.00533295	0.00533295	0.00533295	0
alpha-hydroxyisocaproate	5.16628	0.780806	0.1	0.165651	5.47575	0.152489	35.9091	1.5552	PRODUCED	5.5424	5.41737	5.46747	0.00395938
alpha-hydroxyisovalerate	2.69107	0.780806	0.1	0.165651	2.18196	0.337874	6.45792	0.810093	PRODUCED	2.08512	2.10452	2.35624	0.0228753
alpha-ketoglutarate	4.00745	0.780806	0.1	0.165651	3.6177	0.224941	16.0828	1.20636	PRODUCED	3.66576	3.56937	3.61796	0.00232302
anthranilate	-1.45765	0.780806	0.1	0.165651	0.038415	0.105511	0.364085	-0.438797	CONSUMED	0.0415387	0.0403329	0.0333733	1.94271e-05
arabitol/xylitol	-0.125829	0.780806	0.1	0.165651	0.442737	0.483086	0.916477	-0.0378784	CONSUMED	0.437783	0.443449	0.44698	2.15273e-05
arachidonate (20:4n6)	-2.10122	0.780806	0.1	0.165651	1.63313	7.00729	0.233061	-0.63253	CONSUMED	1.13694	2.29485	1.46758	0.355738
arginine	0.448693	0.780806	0.1	0.165651	1.04515	0.765791	1.3648	0.13507	PRODUCED	1.0195	1.05118	1.06478	0.000539916
asparagine	0.530453	0.780806	0.1	0.165651	0.94401	0.653573	1.44438	0.159682	PRODUCED	0.938935	0.953846	0.939248	7.25891e-05
aspartate	0.29475	0.780806	0.1	0.165651	0.990856	0.807759	1.22667	0.0887287	PRODUCED	0.972569	0.988861	1.01114	0.000374904
aspartylaspartate	-2.48449	0.780806	0.1	0.165651	0.32764	1.83359	0.178687	-0.747906	CONSUMED	0.297887	0.322959	0.362074	0.00104644
behenoyl sphingomyelin (d18:1/22:0)	-0.484371	0.780806	0.1	0.165651	0.772589	1.08083	0.714808	-0.14581	CONSUMED	0.757721	0.824027	0.736018	0.00210222
beta-citrylglutamate	-0.301721	0.780806	0.1	0.165651	14.5736	17.9636	0.811284	-0.0908272	CONSUMED	15.4582	14.0085	14.2541	0.601941
bilirubin degradation product, C16H18N2O5 (1)*	-0.757065	0.780806	0.1	0.165651	0.115819	0.19574	0.591699	-0.227899	CONSUMED	0.105778	0.133649	0.108031	0.000239693
butyrate/isobutyrate (4:0)	-2.62275	0.780806	0.1	0.165651	0.17422	1.07306	0.162358	-0.789525	CONSUMED	0.247914	0.156455	0.118292	0.00443722
butyrylglycine (C4)	0.763567	0.780806	0.1	0.165651	0.371505	0.218831	1.69768	0.229857	PRODUCED	0.382123	0.372716	0.359675	0.000127078
caproate (6:0)	-3.35647	0.780806	0.1	0.165651	0.0867954	0.888983	0.0976345	-1.0104	CONSUMED	0.0858433	0.112627	0.0619163	0.000643569
carboxymethylarginine	-0.425972	0.780806	0.1	0.165651	0.465768	0.625749	0.744337	-0.12823	CONSUMED	0.439668	0.441835	0.515802	0.00187868
catechol sulfate	0.167135	0.780806	0.1	0.165651	1.04024	0.92645	1.12283	0.0503125	PRODUCED	1.04462	1.03314	1.04297	3.85192e-05
C-glycosyltryptophan	0.419554	0.780806	0.1	0.165651	1.20054	0.897593	1.33751	0.126298	PRODUCED	1.25469	1.0925	1.25444	0.00875492
chenodeoxycholate	-0.640368	0.780806	0.1	0.165651	3.50209	5.45879	0.641549	-0.19277	CONSUMED	3.504	3.40383	3.59843	0.00947061
cholate	-0.564981	0.780806	0.1	0.165651	0.753898	1.11529	0.675964	-0.170076	CONSUMED	0.777588	0.724561	0.759545	0.000726865
cholesterol	-1.18609	0.780806	0.1	0.165651	0.560388	1.27508	0.439493	-0.357048	CONSUMED	0.683806	0.498679	0.498679	0.011424
cholesterol sulfate	-0.882175	0.780806	0.1	0.165651	0.648828	1.19589	0.542549	-0.265561	CONSUMED	0.551672	0.808491	0.586319	0.0194195
citraconate/glutaconate	4.03879	0.780806	0.1	0.165651	1.28069	0.0779196	16.436	1.2158	PRODUCED	1.07782	1.37133	1.39292	0.0309846
citrate	-0.248762	0.780806	0.1	0.165651	0.108438	0.128844	0.841618	-0.0748848	CONSUMED	0.106977	0.109503	0.108834	1.71307e-06
CMP	-0.704779	0.780806	0.1	0.165651	1.35022	2.20072	0.613536	-0.21216	CONSUMED	1.57279	1.20734	1.27054	0.0381503
cortisol	0.126936	0.780806	0.1	0.165651	1.04202	0.954255	1.09197	0.0382116	PRODUCED	1.07132	0.992178	1.06256	0.00188235
cyclo(gly-phe)	-0.461671	0.780806	0.1	0.165651	1.24722	1.71759	0.726145	-0.138977	CONSUMED	1.23074	1.20477	1.30614	0.00277242
cyclo(gly-pro)	-0.150615	0.780806	0.1	0.165651	0.45091	0.500529	0.900867	-0.0453395	CONSUMED	0.449985	0.455309	0.447437	1.61353e-05
cyclo(his-phe)	-0.131722	0.780806	0.1	0.165651	2.1442	2.34919	0.912741	-0.0396523	CONSUMED	2.00801	2.15724	2.26735	0.0169425
cyclo(his-pro)	0.369113	0.780806	0.1	0.165651	0.13955	0.108048	1.29156	0.111114	PRODUCED	0.140816	0.139116	0.138718	1.24085e-06
cyclo(leu-pro)	0.233753	0.780806	0.1	0.165651	1.37186	1.16665	1.17589	0.0703665	PRODUCED	1.39139	1.32158	1.4026	0.001927
cyclo(pro-arg) (D,L)	0.0488916	0.780806	0.1	0.165651	0.387238	0.374335	1.03447	0.0147178	PRODUCED	0.360456	0.394542	0.406717	0.000575029
cystathionine	0.078958	0.780806	0.1	0.165651	0.421961	0.399487	1.05625	0.0237687	PRODUCED	0.436929	0.413721	0.415232	0.000168606
cysteine sulfinic acid	-0.472452	0.780806	0.1	0.165651	0.862496	1.19668	0.720738	-0.142222	CONSUMED	0.972758	0.820624	0.794105	0.00929412
cysteine-glutathione disulfide	0.856988	0.780806	0.1	0.165651	3.628	2.00304	1.81125	0.257979	PRODUCED	3.9203	3.32811	3.6356	0.0877152
cysteinylglycine	-1.18139	0.780806	0.1	0.165651	0.385199	0.873612	0.440927	-0.355633	CONSUMED	0.258684	0.459611	0.437302	0.012129
cystine	1.26836	0.780806	0.1	0.165651	15.8087	6.5627	2.40887	0.381813	PRODUCED	13.542	16.9809	16.903	3.85479
cytidine	0.584373	0.780806	0.1	0.165651	0.960073	0.64031	1.49939	0.175914	PRODUCED	1	0.952208	0.928011	0.00134201
cytidine 2' or 3'-monophosphate (2' or 3'-CMP)	-0.17125	0.780806	0.1	0.165651	1.65039	1.85839	0.888073	-0.0515514	CONSUMED	1.62274	1.66953	1.65889	0.000601726
cytosine	0.255388	0.780806	0.1	0.165651	6.65833	5.5781	1.19366	0.0768794	PRODUCED	6.75273	6.58616	6.63611	0.00730701
daidzein	-1.26779	0.780806	0.1	0.165651	0.449315	1.08192	0.415295	-0.381643	CONSUMED	0.436869	0.462154	0.448921	0.000159952
deoxycholate	6.477	0.780806	0.1	0.165651	2.4479	0.0274803	89.0781	1.94977	PRODUCED	1.90771	4.06015	1.37584	2.02023
diacetylspermidine	4.06485	0.780806	0.1	0.165651	1.02322	0.06114	16.7356	1.22364	PRODUCED	1	1.05472	1.01494	0.000799922
dihomolinoleate (20:2n6)	-3.87681	0.780806	0.1	0.165651	0.420621	6.17912	0.0680713	-1.16704	CONSUMED	0.328655	0.63558	0.297627	0.0348964
dihomolinolenate (20:3n3 or 3n6)	-4.41634	0.780806	0.1	0.165651	0.142829	3.04977	0.0468328	-1.32945	CONSUMED	0.142829	0.142829	0.142829	0
dihydroorotate	3.91832	0.780806	0.1	0.165651	3.66155	0.242177	15.1193	1.17953	PRODUCED	3.41541	3.8943	3.67495	0.0574678
dimethylarginine (ADMA + SDMA)	0.180583	0.780806	0.1	0.165651	2.07643	1.83213	1.13334	0.054361	PRODUCED	2.13735	1.99469	2.09726	0.00541327
eicosenoate (20:1n9 or 1n11)	-2.67033	0.780806	0.1	0.165651	0.710991	4.52598	0.157091	-0.803849	CONSUMED	0.515128	0.99385	0.623994	0.06297
erythronate	-0.157912	0.780806	0.1	0.165651	0.344355	0.384187	0.896321	-0.0475362	CONSUMED	0.33315	0.349817	0.350097	9.41733e-05
formiminoglutamate	-1.33997	0.780806	0.1	0.165651	0.327665	0.829471	0.395028	-0.403372	CONSUMED	0.337229	0.293727	0.352038	0.000918662
fructose	-0.60755	0.780806	0.1	0.165651	0.18968	0.28901	0.65631	-0.182891	CONSUMED	0.202756	0.152451	0.213834	0.00107018
fructosyllysine	-0.925148	0.780806	0.1	0.165651	0.231227	0.439071	0.526627	-0.278497	CONSUMED	0.232142	0.224743	0.236795	3.6943e-05
fumarate	2.44321	0.780806	0.1	0.165651	3.56732	0.655937	5.4385	0.735479	PRODUCED	3.81091	3.52003	3.37101	0.0500546
galactonate	-0.728783	0.780806	0.1	0.165651	0.226479	0.37533	0.603413	-0.219385	CONSUMED	0.226657	0.236599	0.216182	0.000104242
gamma-glutamyl-alpha-lysine	-0.242024	0.780806	0.1	0.165651	1.01319	1.19825	0.845558	-0.0728565	CONSUMED	1.00225	1.02207	1.01526	0.000101407
gamma-glutamylglutamine	-0.856348	0.780806	0.1	0.165651	0.307263	0.556284	0.552349	-0.257786	CONSUMED	0.290268	0.305082	0.326439	0.000330657
gamma-glutamylhistidine	0.64369	0.780806	0.1	0.165651	0.7838	0.50169	1.56232	0.19377	PRODUCED	0.887615	0.673315	0.790471	0.0115145
gamma-glutamylleucine	-1.47667	0.780806	0.1	0.165651	0.40848	1.13682	0.359317	-0.444522	CONSUMED	0.510859	0.409373	0.305209	0.0105736
gamma-glutamylmethionine	0.520225	0.780806	0.1	0.165651	1.25183	0.872856	1.43418	0.156603	PRODUCED	1.47555	1.12652	1.15342	0.0377189
gamma-glutamyltyrosine	-0.248104	0.780806	0.1	0.165651	0.352469	0.418609	0.842002	-0.0746868	CONSUMED	0.339373	0.367684	0.350352	0.000203738
gluconate	-3.36977	0.780806	0.1	0.165651	0.0506922	0.524014	0.0967383	-1.0144	CONSUMED	0.0490633	0.0536307	0.0493825	6.50152e-06
glucose	-1.05794	0.780806	0.1	0.165651	1.0635	2.21415	0.480318	-0.318471	CONSUMED	1.06845	1.06386	1.05819	2.63793e-05
glucose 6-phosphate	2.30701	0.780806	0.1	0.165651	1.10969	0.224245	4.94858	0.694481	PRODUCED	1.17358	1.18571	0.969785	0.0147178
glutamate	0.30653	0.780806	0.1	0.165651	0.838087	0.677664	1.23673	0.0922748	PRODUCED	0.845335	0.845346	0.823582	0.000157813
glutamine	2.69229	0.780806	0.1	0.165651	11.7344	1.81551	6.4634	0.810461	PRODUCED	10.4629	12.4075	12.3328	1.21397
glycerate	0.119302	0.780806	0.1	0.165651	0.539279	0.496478	1.08621	0.0359135	PRODUCED	0.505789	0.550392	0.561655	0.000872878
glycerol 3-phosphate	-0.511288	0.780806	0.1	0.165651	6.63501	9.45703	0.701596	-0.153913	CONSUMED	6.22447	6.76526	6.9153	0.132035
glycerophosphoethanolamine	3.6369	0.780806	0.1	0.165651	0.0555821	0.00446806	12.4399	1.09482	PRODUCED	0.05555	0.0542011	0.0569951	1.95231e-06
glycerophosphoglycerol	2.59844	0.780806	0.1	0.165651	1.16321	0.192066	6.0563	0.782207	PRODUCED	1.30142	1.10796	1.08025	0.0145195
glycerophosphorylcholine (GPC)	5.02952	0.780806	0.1	0.165651	0.322503	0.00987407	32.6616	1.51404	PRODUCED	0.334174	0.307561	0.325773	0.000185092
glycine	0.503439	0.780806	0.1	0.165651	1.27561	0.899843	1.41759	0.15155	PRODUCED	1.28034	1.27034	1.27614	2.52138e-05
glycochenodeoxycholate	-0.247672	0.780806	0.1	0.165651	1.90775	2.26505	0.842255	-0.0745566	CONSUMED	1.93193	1.91848	1.87284	0.000959406
glycohyocholate	-0.0628484	0.780806	0.1	0.165651	2.41003	2.51734	0.957372	-0.0189192	CONSUMED	2.33349	2.43878	2.45783	0.00448475
glycylisoleucine	-0.237323	0.780806	0.1	0.165651	0.852034	1.00438	0.848318	-0.0714413	CONSUMED	0.881099	0.8107	0.864303	0.00135191
glycylleucine	-0.502477	0.780806	0.1	0.165651	1.33554	1.89199	0.705894	-0.151261	CONSUMED	1.33137	1.3208	1.35446	0.000296369
glycylproline	3.0118	0.780806	0.1	0.165651	0.229322	0.0284317	8.06571	0.906643	PRODUCED	0.237524	0.21884	0.231603	9.11736e-05
glycylvaline	-0.568407	0.780806	0.1	0.165651	0.662309	0.982128	0.674361	-0.171108	CONSUMED	0.674993	0.642841	0.669091	0.00029295
guanine	7.20027	0.780806	0.1	0.165651	1.17834	0.00801263	147.061	2.1675	PRODUCED	1.31349	1.12106	1.10048	0.0138036
guanosine	-8.7868	0.780806	0.1	0.165651	0.0214419	9.47012	0.00226417	-2.64509	CONSUMED	0.0178414	0.0213712	0.0251132	1.32237e-05
guanosine 2'-monophosphate (2'-GMP)	0.15238	0.780806	0.1	0.165651	1.05518	0.949417	1.1114	0.0458709	PRODUCED	1.03622	1.07466	1.05467	0.000369575
guanosine-2',3'-cyclic monophosphate	3.0636	0.780806	0.1	0.165651	0.0546892	0.00654134	8.36054	0.922235	PRODUCED	0.0575259	0.0531147	0.053427	6.05944e-06
harmane	-0.921007	0.780806	0.1	0.165651	0.253034	0.479104	0.52814	-0.277251	CONSUMED	0.344163	0.207844	0.207095	0.00622852
heptanoate (7:0)	-1.15836	0.780806	0.1	0.165651	0.432656	0.965707	0.448021	-0.348702	CONSUMED	0.412753	0.472463	0.412753	0.00118839
hippurate	-1.05947	0.780806	0.1	0.165651	0.887728	1.85018	0.479807	-0.318933	CONSUMED	0.887728	0.887728	0.887728	1.84889e-32
histidine	0.961978	0.780806	0.1	0.165651	1.1628	0.596927	1.94798	0.289584	PRODUCED	1.16345	1.14763	1.17732	0.00022067
histidine betaine (hercynine)	-0.28086	0.780806	0.1	0.165651	1.04996	1.27562	0.8231	-0.0845472	CONSUMED	1.08841	1	1.06148	0.00205363
histidylalanine	-2.67133	0.780806	0.1	0.165651	0.320746	2.04321	0.156982	-0.804151	CONSUMED	0.274049	0.321314	0.366875	0.00215442
homocitrulline	-1.04379	0.780806	0.1	0.165651	0.217416	0.448234	0.48505	-0.314213	CONSUMED	0.275007	0.18862	0.18862	0.00248756
hydroxyproline	0.619242	0.780806	0.1	0.165651	3.65373	2.37862	1.53607	0.186411	PRODUCED	3.56275	3.6154	3.78304	0.0132338
indoleacetate	3.70509	0.780806	0.1	0.165651	2.09555	0.160677	13.042	1.11534	PRODUCED	2.03997	2.14263	2.10407	0.00268908
indolelactate	5.29223	0.780806	0.1	0.165651	11.4188	0.291406	39.1851	1.59312	PRODUCED	11.3602	11.4969	11.3992	0.00495438
indolepropionate	0.156478	0.780806	0.1	0.165651	1.0554	0.94692	1.11456	0.0471045	PRODUCED	1.1161	1.02522	1.02489	0.00276282
inosine	-9.9559	0.780806	0.1	0.165651	0.00637987	6.33633	0.00100687	-2.99703	CONSUMED	0.00637987	0.00637987	0.00637987	0
Isobar: hexose diphosphates	1.18752	0.780806	0.1	0.165651	1.00434	0.440961	2.27761	0.35748	PRODUCED	0.955446	1.03871	1.01886	0.00189126
isocitric lactone	1.43667	0.780806	0.1	0.165651	0.58945	0.217754	2.70695	0.43248	PRODUCED	0.688882	0.581262	0.498206	0.00913957
isoleucine	0.50436	0.780806	0.1	0.165651	1.19561	0.842872	1.41849	0.151827	PRODUCED	1.27009	1.18143	1.1353	0.00469326
isoleucylglycine	-5.43339	0.780806	0.1	0.165651	0.0294682	1.27341	0.0231412	-1.63561	CONSUMED	0.0513985	0.0194947	0.0175113	0.000361687
isoursodeoxycholate	-0.226064	0.780806	0.1	0.165651	1.10504	1.2925	0.854964	-0.0680521	CONSUMED	1.09479	1.12237	1.09797	0.000227632
isovalerate (C5)	-1.67006	0.780806	0.1	0.165651	0.297449	0.946569	0.314239	-0.502739	CONSUMED	0.212412	0.353283	0.326653	0.00560077
kynurenate	1.31803	0.780806	0.1	0.165651	1.36919	0.549158	2.49325	0.396766	PRODUCED	1.34992	1.38466	1.37298	0.000312523
kynurenine	-0.255057	0.780806	0.1	0.165651	1.12334	1.34057	0.837954	-0.0767797	CONSUMED	1.09696	1.11018	1.16287	0.00121583
lactate	1.99736	0.780806	0.1	0.165651	3.50435	0.877692	3.99269	0.601265	PRODUCED	4.17242	3.11622	3.22441	0.337666
lanthionine	1.74527	0.780806	0.1	0.165651	1.49409	0.445653	3.35258	0.52538	PRODUCED	1.32438	1.98151	1.17637	0.183665
leucine	0.256536	0.780806	0.1	0.165651	1.02534	0.858306	1.19461	0.077225	PRODUCED	0.931836	1.05324	1.09093	0.00691208
leucylalanine	-0.515926	0.780806	0.1	0.165651	0.806171	1.15275	0.699344	-0.155309	CONSUMED	0.806171	0.806171	0.806171	0
leucylglutamine	-3.67509	0.780806	0.1	0.165651	0.25382	3.2422	0.0782865	-1.10631	CONSUMED	0.296544	0.194814	0.270104	0.0027861
leucylglycine	-6.23554	0.780806	0.1	0.165651	0.00936436	0.705606	0.0132714	-1.87708	CONSUMED	0.00936436	0.00936436	0.00936436	0
leu-val-val	-0.26657	0.780806	0.1	0.165651	1.28874	1.55029	0.831294	-0.0802455	CONSUMED	1.26013	1.31484	1.29126	0.00075291
lysine	0.177994	0.780806	0.1	0.165651	0.634305	0.560682	1.13131	0.0535814	PRODUCED	0.617092	0.640698	0.645125	0.000227116
lysylalanine	-1.70314	0.780806	0.1	0.165651	0.692376	2.25443	0.307117	-0.512696	CONSUMED	0.658278	0.721197	0.697652	0.00101059
lysylleucine	-1.04484	0.780806	0.1	0.165651	1.06357	2.19428	0.484699	-0.314528	CONSUMED	0.994684	1.10854	1.08747	0.00366945
malate	-0.493493	0.780806	0.1	0.165651	1.30823	1.84179	0.710303	-0.148556	CONSUMED	1.28137	1.31991	1.32341	0.000544059
malonate	-0.089408	0.780806	0.1	0.165651	0.181585	0.193195	0.939908	-0.0269145	CONSUMED	0.180837	0.180586	0.183333	2.306e-06
mannitol/sorbitol	0.312105	0.780806	0.1	0.165651	0.898799	0.723952	1.24152	0.0939531	PRODUCED	0.876989	0.92594	0.893467	0.000620377
methionine	0.731617	0.780806	0.1	0.165651	1.75267	1.05551	1.6605	0.220239	PRODUCED	1.74056	1.76883	1.74863	0.000212168
methionine sulfone	-0.234962	0.780806	0.1	0.165651	0.811781	0.955365	0.849707	-0.0707306	CONSUMED	0.860243	0.800408	0.774692	0.00192674
methionine sulfoxide	-0.851924	0.780806	0.1	0.165651	0.328526	0.59296	0.554045	-0.256455	CONSUMED	0.329817	0.325223	0.330539	8.3153e-06
methyl-4-hydroxybenzoate sulfate	0.525817	0.780806	0.1	0.165651	1.04821	0.728049	1.43975	0.158287	PRODUCED	1.03488	1.10974	1	0.00314426
methylmalonate (MMA)	1.08026	0.780806	0.1	0.165651	2.21933	1.04962	2.11442	0.325191	PRODUCED	2.01734	2.3405	2.30015	0.0310082
methylsuccinate	1.42509	0.780806	0.1	0.165651	0.79858	0.297388	2.68531	0.428995	PRODUCED	0.41311	1.0117	0.970928	0.111856
methylthioadenosine sulfoxide	-1.36083	0.780806	0.1	0.165651	0.208118	0.534516	0.389358	-0.409651	CONSUMED	0.208118	0.208118	0.208118	0
N(1)-acetylspermine	0.826813	0.780806	0.1	0.165651	1.01067	0.569789	1.77376	0.248895	PRODUCED	1.0151	1.01255	1.00436	3.14446e-05
N,N,N-trimethyl-5-aminovalerate	0.152059	0.780806	0.1	0.165651	0.663096	0.596763	1.11115	0.0457744	PRODUCED	0.646311	0.65476	0.688217	0.000491148
N1,N12-diacetylspermine	1.938	0.780806	0.1	0.165651	0.530712	0.138504	3.83174	0.583396	PRODUCED	0.53507	0.535507	0.521559	6.28787e-05
N1-methylinosine	-3.5919	0.780806	0.1	0.165651	0.174747	2.10707	0.0829336	-1.08127	CONSUMED	0.174747	0.174747	0.174747	0
N2,N2-dimethylguanosine	-3.72502	0.780806	0.1	0.165651	0.236324	3.12501	0.0756235	-1.12134	CONSUMED	0.236324	0.236324	0.236324	0
N2,N5-diacetylornithine	-0.762306	0.780806	0.1	0.165651	0.560332	0.950435	0.589553	-0.229477	CONSUMED	0.493	0.609627	0.57837	0.0036445
N4-acetylcytidine	-2.29435	0.780806	0.1	0.165651	0.363225	1.78174	0.20386	-0.690668	CONSUMED	0.363225	0.363225	0.363225	4.62223e-33
N6,N6,N6-trimethyllysine	0.227358	0.780806	0.1	0.165651	0.757873	0.647373	1.17069	0.0684417	PRODUCED	0.717615	0.800623	0.755381	0.00172724
N6-acetyllysine	0.678151	0.780806	0.1	0.165651	0.697113	0.435672	1.60009	0.204144	PRODUCED	0.687212	0.723372	0.680754	0.00052759
N6-carboxymethyllysine	-1.02631	0.780806	0.1	0.165651	0.0538592	0.109701	0.490965	-0.308949	CONSUMED	0.0653903	0.0288758	0.0673116	0.00046905
N6-methyladenosine	-5.50104	0.780806	0.1	0.165651	0.0499801	2.26347	0.0220811	-1.65598	CONSUMED	0.0499801	0.0499801	0.0499801	7.22224e-35
N6-succinyladenosine	-1.2986	0.780806	0.1	0.165651	0.163252	0.401583	0.40652	-0.390918	CONSUMED	0.163252	0.163252	0.163252	0
N-acetylarginine	0.379927	0.780806	0.1	0.165651	0.269142	0.206829	1.30128	0.114369	PRODUCED	0.279707	0.262151	0.265567	8.66388e-05
N-acetylaspartate (NAA)	2.77763	0.780806	0.1	0.165651	1.76406	0.257254	6.85725	0.83615	PRODUCED	1.96342	1.64005	1.6887	0.0304004
N-acetyl-cadaverine	1.92602	0.780806	0.1	0.165651	0.691246	0.181904	3.80005	0.579789	PRODUCED	0.621023	0.782505	0.670209	0.00685108
N-acetylcitrulline	-3.48399	0.780806	0.1	0.165651	0.116165	1.29975	0.0893746	-1.04879	CONSUMED	0.116165	0.116165	0.116165	2.88889e-34
N-acetylcysteine	1.87065	0.780806	0.1	0.165651	0.210696	0.0576147	3.65698	0.563122	PRODUCED	0.264556	0.0699244	0.297607	0.0151355
N-acetylglutamate	3.302	0.780806	0.1	0.165651	3.92535	0.397994	9.86284	0.994002	PRODUCED	3.95911	3.86187	3.95507	0.00302658
N-acetylhistamine	4.97021	0.780806	0.1	0.165651	63.6121	2.02935	31.346	1.49618	PRODUCED	63.9427	64.9945	61.8991	2.47736
N-acetylhistidine	1.18711	0.780806	0.1	0.165651	0.155992	0.0685085	2.27696	0.357356	PRODUCED	0.167736	0.151497	0.148741	0.00010535
N-acetylisoleucine	0.70111	0.780806	0.1	0.165651	0.167281	0.102894	1.62576	0.211055	PRODUCED	0.185214	0.169887	0.146742	0.000375115
N-acetylleucine	0.236193	0.780806	0.1	0.165651	0.194953	0.165511	1.17788	0.0711013	PRODUCED	0.192292	0.199446	0.19312	1.53161e-05
N-acetylmethionine	0.926884	0.780806	0.1	0.165651	2.41373	1.2696	1.90116	0.27902	PRODUCED	2.44314	2.40217	2.39586	0.000658973
N-acetylmethionine sulfoxide	-1.10384	0.780806	0.1	0.165651	0.954237	2.05091	0.465275	-0.33229	CONSUMED	0.974451	0.929983	0.958277	0.000506586
N-acetylneuraminate	-4.87851	0.780806	0.1	0.165651	0.0442137	1.30057	0.0339956	-1.46858	CONSUMED	0.0205652	0.0915107	0.0205652	0.00167775
N-acetylphenylalanine	0.330307	0.780806	0.1	0.165651	0.218345	0.173664	1.25728	0.0994323	PRODUCED	0.22261	0.219198	0.213225	2.25666e-05
N-acetylproline	0.236522	0.780806	0.1	0.165651	0.335987	0.285182	1.17815	0.0712002	PRODUCED	0.361968	0.331819	0.314173	0.000584112
N-acetylserine	0.218517	0.780806	0.1	0.165651	0.768577	0.660552	1.16354	0.0657801	PRODUCED	0.813694	0.736453	0.755583	0.0016182
N-acetyltaurine	0.272443	0.780806	0.1	0.165651	1.1472	0.949782	1.20785	0.0820136	PRODUCED	1.12477	1.06789	1.24893	0.00857183
N-acetylthreonine	0.374707	0.780806	0.1	0.165651	0.869293	0.670453	1.29658	0.112798	PRODUCED	0.837968	0.892119	0.877791	0.000787244
N-acetyltryptophan	1.08871	0.780806	0.1	0.165651	0.470115	0.221039	2.12684	0.327735	PRODUCED	0.444635	0.512595	0.453115	0.0013714
N-acetyltyrosine	0.310987	0.780806	0.1	0.165651	0.276707	0.22305	1.24056	0.0936164	PRODUCED	0.282196	0.27126	0.276663	2.99032e-05
N-acetylvaline	0.39248	0.780806	0.1	0.165651	0.377535	0.287613	1.31265	0.118148	PRODUCED	0.389489	0.370606	0.372509	0.00010808
NAD+	2.79218	0.780806	0.1	0.165651	0.617609	0.0891624	6.92678	0.840531	PRODUCED	0.676402	0.573114	0.60331	0.00282044
N-carbamoylalanine	1.07538	0.780806	0.1	0.165651	0.399299	0.189486	2.10728	0.323722	PRODUCED	0.415903	0.400492	0.381503	0.000296898
N-carbamoylvaline	-0.281019	0.780806	0.1	0.165651	0.236776	0.287695	0.823009	-0.0845952	CONSUMED	0.260046	0.222598	0.227682	0.00041261
N-delta-acetylornithine	0.481934	0.780806	0.1	0.165651	0.37161	0.266079	1.39661	0.145077	PRODUCED	0.352869	0.379818	0.382141	0.000264752
N-formylanthranilic acid	-0.98932	0.780806	0.1	0.165651	1.09259	2.16907	0.503715	-0.297815	CONSUMED	1.12406	1.16219	0.991528	0.00802406
N-formylkynurenine	1.09248	0.780806	0.1	0.165651	1.79626	0.842361	2.13241	0.32887	PRODUCED	1.72415	1.80312	1.8615	0.00475109
N-formylmethionine	1.38582	0.780806	0.1	0.165651	1.23857	0.473969	2.6132	0.417172	PRODUCED	1.24629	1.24465	1.22479	0.000143242
N-glycolylneuraminate	-2.97499	0.780806	0.1	0.165651	0.260856	2.05098	0.127186	-0.895561	CONSUMED	0.302328	0.240121	0.240121	0.00128991
nicotinamide	-7.18347	0.780806	0.1	0.165651	0.00692804	1.00705	0.00687954	-2.16244	CONSUMED	0.00692804	0.00692804	0.00692804	1.12847e-36
nicotinate	2.22692	0.780806	0.1	0.165651	1.03359	0.220789	4.68135	0.670371	PRODUCED	1.08537	0.980924	1.03447	0.00272779
N-lactoyl histidine	1.90962	0.780806	0.1	0.165651	2.20401	0.586625	3.75711	0.574854	PRODUCED	1.93532	2.38077	2.29596	0.0559467
N-lactoyl isoleucine	0.833505	0.780806	0.1	0.165651	1.19821	0.672394	1.78201	0.25091	PRODUCED	1.19806	1.24201	1.15457	0.00191139
N-lactoyl leucine	2.01258	0.780806	0.1	0.165651	3.57005	0.884765	4.03503	0.605847	PRODUCED	3.51694	3.55867	3.63455	0.00355542
N-lactoyl phenylalanine	2.01462	0.780806	0.1	0.165651	1.46023	0.361378	4.04073	0.60646	PRODUCED	1.48504	1.44792	1.44773	0.000461652
N-lactoyl tyrosine	2.17972	0.780806	0.1	0.165651	2.27013	0.501059	4.53066	0.656161	PRODUCED	2.25678	2.29474	2.25887	0.000455299
N-lactoyl valine	1.1056	0.780806	0.1	0.165651	1.33825	0.621897	2.15189	0.33282	PRODUCED	1.32487	1.33266	1.35723	0.000285281
N-monomethylarginine	0.341086	0.780806	0.1	0.165651	2.66158	2.10118	1.26671	0.102677	PRODUCED	2.73657	2.6324	2.61578	0.00428623
N-succinyl-phenylalanine	0.35497	0.780806	0.1	0.165651	0.130334	0.101907	1.27896	0.106857	PRODUCED	0.128333	0.134647	0.128022	1.39753e-05
octadecenedioate (C18:1-DC)	-0.668215	0.780806	0.1	0.165651	3.55999	5.65721	0.629285	-0.201153	CONSUMED	3.77891	4.44777	2.4533	1.03041
oleate/vaccenate (18:1)	-2.45881	0.780806	0.1	0.165651	0.932701	5.12763	0.181897	-0.740174	CONSUMED	0.860994	1.14125	0.795854	0.0336818
ornithine	-0.250669	0.780806	0.1	0.165651	0.442791	0.526814	0.840506	-0.0754589	CONSUMED	0.446478	0.436854	0.445041	2.69497e-05
orotate	1.28304	0.780806	0.1	0.165651	0.913804	0.375509	2.43351	0.386233	PRODUCED	0.896842	0.933445	0.911126	0.000340324
O-sulfo-tyrosine	1.37783	0.780806	0.1	0.165651	1.1609	0.44671	2.59877	0.414769	PRODUCED	1.75244	0.89223	0.838021	0.263179
o-tyrosine	0.358087	0.780806	0.1	0.165651	0.424175	0.330941	1.28172	0.107795	PRODUCED	0.406362	0.425763	0.440401	0.000291559
oxalate (ethanedioate)	-0.354053	0.780806	0.1	0.165651	0.708949	0.90614	0.782383	-0.10658	CONSUMED	0.699877	0.721811	0.705158	0.000131054
oxindolylalanine	0.831924	0.780806	0.1	0.165651	0.998998	0.561217	1.78006	0.250434	PRODUCED	0.995459	0.994886	1.00665	4.399e-05
palmitoleate (16:1n7)	-1.51269	0.780806	0.1	0.165651	1.01784	2.90434	0.350456	-0.455367	CONSUMED	1.0237	1.04548	0.984354	0.000959814
palmitoyl dihydrosphingomyelin (d18:0/16:0)	-0.74563	0.780806	0.1	0.165651	0.669216	1.12208	0.596407	-0.224457	CONSUMED	0.710939	0.637807	0.658903	0.00141682
palmitoyl sphingomyelin (d18:1/16:0)	-0.840538	0.780806	0.1	0.165651	0.635245	1.13754	0.558435	-0.253027	CONSUMED	0.645162	0.657449	0.603123	0.000811593
pantothenate (Vitamin B5)	0.153978	0.780806	0.1	0.165651	0.808957	0.727065	1.11263	0.046352	PRODUCED	0.79599	0.821163	0.809718	0.000158844
p-cresol glucuronide	0.113088	0.780806	0.1	0.165651	16.0212	14.8133	1.08154	0.0340429	PRODUCED	15.8843	16.3107	15.8687	0.0629044
p-cresol sulfate	0.0761538	0.780806	0.1	0.165651	6.1383	5.82269	1.0542	0.0229246	PRODUCED	6.08937	6.19319	6.13234	0.00272112
phenol sulfate	0.189726	0.780806	0.1	0.165651	8.96798	7.86288	1.14055	0.0571131	PRODUCED	8.98312	9.17329	8.74754	0.0454874
phenylacetate	-0.475091	0.780806	0.1	0.165651	0.376144	0.522842	0.719421	-0.143017	CONSUMED	0.32095	0.389334	0.418148	0.00249234
phenylalanine	0.181473	0.780806	0.1	0.165651	1.03334	0.911205	1.13404	0.0546288	PRODUCED	0.991516	1.04755	1.06097	0.00135722
phenylalanylalanine	-4.58445	0.780806	0.1	0.165651	0.120729	2.89647	0.0416813	-1.38006	CONSUMED	0.120729	0.120729	0.120729	2.88889e-34
phenylalanylglycine	-5.76256	0.780806	0.1	0.165651	0.0506974	2.75226	0.0184203	-1.7347	CONSUMED	0.0529925	0.0402293	0.0588703	9.08226e-05
phenyllactate (PLA)	5.68899	0.780806	0.1	0.165651	3.57824	0.0693605	51.5891	1.71256	PRODUCED	3.506	3.65585	3.57288	0.00563547
phenylpyruvate	4.1181	0.780806	0.1	0.165651	4.55984	0.26259	17.3648	1.23967	PRODUCED	6.98548	3.65447	3.03956	4.50734
phosphate	-0.283547	0.780806	0.1	0.165651	0.236239	0.287546	0.821569	-0.0853562	CONSUMED	0.232433	0.237082	0.239201	1.19848e-05
phosphocholine	-0.33746	0.780806	0.1	0.165651	3.27335	4.13597	0.791433	-0.101586	CONSUMED	3.23916	3.25971	3.32118	0.00182158
phosphoethanolamine (PE)	-0.117413	0.780806	0.1	0.165651	5.11629	5.55009	0.921839	-0.0353448	CONSUMED	5.10536	5.13136	5.11214	0.000181845
pipecolate	0.0726056	0.780806	0.1	0.165651	0.334231	0.317826	1.05161	0.0218565	PRODUCED	0.334512	0.332627	0.335553	2.20036e-06
proline	0.29687	0.780806	0.1	0.165651	0.799749	0.651009	1.22848	0.0893668	PRODUCED	0.76562	0.810783	0.822844	0.000909956
prolylalanine	-3.96262	0.780806	0.1	0.165651	0.110667	1.72539	0.0641405	-1.19287	CONSUMED	0.112779	0.106869	0.112353	1.08651e-05
prolylglycine	-0.265044	0.780806	0.1	0.165651	2.07542	2.49398	0.832173	-0.0797862	CONSUMED	2.2426	1.97008	2.01359	0.0214333
prolylproline	3.17841	0.780806	0.1	0.165651	0.501652	0.0554122	9.05309	0.956797	PRODUCED	0.563913	0.436992	0.504051	0.00403154
pseudouridine	0.173977	0.780806	0.1	0.165651	1.13535	1.00637	1.12816	0.0523722	PRODUCED	1.03229	1.20227	1.1715	0.00820348
putrescine	0.127498	0.780806	0.1	0.165651	1.00111	0.916435	1.0924	0.0383806	PRODUCED	1.04176	0.992646	0.96893	0.00137968
pyroglutamylalanine	-0.257779	0.780806	0.1	0.165651	0.675928	0.808164	0.836375	-0.0775992	CONSUMED	0.53016	0.752602	0.745022	0.0159506
pyroglutamylvaline	-0.0348202	0.780806	0.1	0.165651	0.455337	0.46646	0.976153	-0.0104819	CONSUMED	0.447845	0.463079	0.455086	5.80711e-05
pyrraline	1.45933	0.780806	0.1	0.165651	0.620553	0.225672	2.7498	0.439301	PRODUCED	0.66741	0.606012	0.588237	0.00172568
pyruvate	11.0028	0.780806	0.1	0.165651	325.135	0.158453	2051.94	3.31216	PRODUCED	315.631	327.232	332.542	74.7929
ribonate	-0.244819	0.780806	0.1	0.165651	0.525008	0.622105	0.843922	-0.0736978	CONSUMED	0.45303	0.578541	0.543453	0.00419342
ribulose/xylulose	0.775724	0.780806	0.1	0.165651	0.655576	0.382919	1.71205	0.233516	PRODUCED	0.574585	0.649909	0.742234	0.00705066
S-(1,2-dicarboxyethyl)glutathione	-0.0830707	0.780806	0.1	0.165651	0.960644	1.01758	0.944046	-0.0250068	CONSUMED	0.955951	0.955358	0.970624	7.47808e-05
S-1-pyrroline-5-carboxylate	-1.05179	0.780806	0.1	0.165651	0.385692	0.799576	0.482371	-0.316619	CONSUMED	0.385692	0.385692	0.385692	0
saccharopine	-0.0675667	0.780806	0.1	0.165651	0.48518	0.508443	0.954246	-0.0203396	CONSUMED	0.486755	0.493429	0.475355	8.35313e-05
S-adenosylhomocysteine (SAH)	-3.94359	0.780806	0.1	0.165651	0.0544215	0.837357	0.064992	-1.18714	CONSUMED	0.0544215	0.0544215	0.0544215	0
S-carboxyethylcysteine	0.390394	0.780806	0.1	0.165651	0.994719	0.758892	1.31075	0.11752	PRODUCED	0.990383	0.950119	1.04365	0.00220132
S-carboxymethyl-cysteine	0.312138	0.780806	0.1	0.165651	1.03394	0.832787	1.24155	0.0939628	PRODUCED	1.057	1.01459	1.03024	0.000460093
sebacate (C10-DC)	0.350065	0.780806	0.1	0.165651	1.13288	0.888803	1.27462	0.10538	PRODUCED	1.10745	1.07561	1.21559	0.00538383
sedoheptulose	1.75373	0.780806	0.1	0.165651	1.43643	0.425952	3.37229	0.527925	PRODUCED	1.61367	1.46032	1.23532	0.0362153
sedoheptulose-7-phosphate	1.34028	0.780806	0.1	0.165651	0.556218	0.219675	2.532	0.403464	PRODUCED	0.498686	0.524258	0.645711	0.00617015
serine	0.578186	0.780806	0.1	0.165651	1.05881	0.709198	1.49297	0.174051	PRODUCED	1.08173	1.04944	1.04527	0.000398105
S-methylcysteine sulfoxide	-0.467045	0.780806	0.1	0.165651	0.57489	0.794656	0.723445	-0.140594	CONSUMED	0.555491	0.616579	0.5526	0.00130555
spermine	0.351986	0.780806	0.1	0.165651	23.7198	18.5845	1.27632	0.105958	PRODUCED	24.1295	19.9907	27.0391	12.546
sphingomyelin (d17:1/16:0, d18:1/15:0, d16:1/17:0)	-0.859613	0.780806	0.1	0.165651	0.631287	1.1455	0.5511	-0.258769	CONSUMED	0.667072	0.591314	0.635474	0.00144799
sphingomyelin (d18:1/14:0, d16:1/16:0)	-1.12106	0.780806	0.1	0.165651	0.552215	1.20111	0.459754	-0.337474	CONSUMED	0.754209	0.507033	0.395403	0.0337165
sphingomyelin (d18:1/17:0, d17:1/18:0, d19:1/16:0)	-1.14271	0.780806	0.1	0.165651	0.517366	1.14232	0.452908	-0.34399	CONSUMED	0.617921	0.393542	0.540634	0.0129926
sphingomyelin (d18:1/20:0, d16:1/22:0)	-0.616767	0.780806	0.1	0.165651	0.686034	1.05199	0.65213	-0.185666	CONSUMED	0.682044	0.724035	0.652024	0.00130831
sphingomyelin (d18:1/21:0, d17:1/22:0, d16:1/23:0)	-1.02652	0.780806	0.1	0.165651	0.522895	1.06519	0.490894	-0.309013	CONSUMED	0.416653	0.578085	0.573947	0.00846979
sphingomyelin (d18:1/22:1, d18:2/22:0, d16:1/24:1)	-0.767347	0.780806	0.1	0.165651	0.657981	1.11997	0.587497	-0.230995	CONSUMED	0.709806	0.637236	0.6269	0.00204111
sphingomyelin (d18:1/24:1, d18:2/24:0)	-0.517325	0.780806	0.1	0.165651	0.73716	1.0551	0.698666	-0.15573	CONSUMED	0.707574	0.793458	0.71045	0.00237909
sphingomyelin (d18:2/23:0, d18:1/23:1, d17:1/24:1)	-0.600925	0.780806	0.1	0.165651	0.700398	1.06229	0.659331	-0.180896	CONSUMED	0.699678	0.668019	0.733497	0.00107224
stearoyl sphingomyelin (d18:1/18:0)	-0.748981	0.780806	0.1	0.165651	0.617089	1.03708	0.595024	-0.225466	CONSUMED	0.632878	0.635905	0.582483	0.000900454
succinate	0.211226	0.780806	0.1	0.165651	0.495955	0.428407	1.15767	0.0635854	PRODUCED	0.479752	0.500929	0.507183	0.000206671
sulfate	-0.195083	0.780806	0.1	0.165651	0.223609	0.255985	0.873523	-0.0587259	CONSUMED	0.219131	0.224644	0.227051	1.64875e-05
taurine	-0.102281	0.780806	0.1	0.165651	6.85707	7.36086	0.931559	-0.0307897	CONSUMED	6.80852	6.74751	7.0152	0.0196835
taurochenodeoxycholate	-0.114681	0.780806	0.1	0.165651	2.77876	3.00867	0.923587	-0.0345223	CONSUMED	2.74825	2.76513	2.82291	0.00153311
taurocholate	0.0708476	0.780806	0.1	0.165651	5.93999	5.65534	1.05033	0.0213273	PRODUCED	5.97954	5.92476	5.91566	0.00119409
taurohyocholate	0.0469248	0.780806	0.1	0.165651	2.57092	2.48865	1.03306	0.0141258	PRODUCED	2.56366	2.57167	2.57744	4.78641e-05
thiamin (vitamin B1)	-1.20688	0.780806	0.1	0.165651	0.121571	0.280631	0.433206	-0.363306	CONSUMED	0.122522	0.117802	0.124388	1.15257e-05
thioproline	4.29818	0.780806	0.1	0.165651	1.3668	0.0694742	19.6735	1.29388	PRODUCED	1.41669	1.39523	1.28848	0.00471511
threonate	-0.21517	0.780806	0.1	0.165651	0.567671	0.658976	0.861445	-0.0647725	CONSUMED	0.524083	0.62511	0.553821	0.0026955
threonine	0.683811	0.780806	0.1	0.165651	1.1105	0.69131	1.60638	0.205848	PRODUCED	1.1079	1.11171	1.1119	5.08439e-06
threonylphenylalanine	-5.05719	0.780806	0.1	0.165651	0.0551049	1.83467	0.0300354	-1.52237	CONSUMED	0.0551049	0.0551049	0.0551049	0
thymidine	0.313734	0.780806	0.1	0.165651	23.4608	18.8756	1.24292	0.0944432	PRODUCED	23.0866	23.8493	23.4465	0.145564
thymine	0.306677	0.780806	0.1	0.165651	1.39077	1.12444	1.23686	0.0923191	PRODUCED	1.45798	1.27579	1.43853	0.010009
TMP	-0.526608	0.780806	0.1	0.165651	6.57958	9.47813	0.694185	-0.158525	CONSUMED	6.15672	6.87867	6.70334	0.141791
tricosanoyl sphingomyelin (d18:1/23:0)	-0.91791	0.780806	0.1	0.165651	0.590656	1.11597	0.529275	-0.276318	CONSUMED	0.441261	0.672166	0.658541	0.0167856
tryptamine	0.736807	0.780806	0.1	0.165651	1.01076	0.60652	1.66648	0.221801	PRODUCED	1.03876	0.991229	1.00228	0.000618571
tryptophan	0.502437	0.780806	0.1	0.165651	0.979471	0.691422	1.4166	0.151249	PRODUCED	0.972395	0.960168	1.00585	0.000559207
tryptophylglycine	-3.4917	0.780806	0.1	0.165651	0.172955	1.94555	0.088898	-1.05111	CONSUMED	0.172955	0.172955	0.172955	1.15556e-33
tyrosine	0.404656	0.780806	0.1	0.165651	1.68065	1.26959	1.32377	0.121814	PRODUCED	1.67573	1.66742	1.69881	0.000264563
tyrosylglycine	-0.507175	0.780806	0.1	0.165651	1.10487	1.57032	0.703599	-0.152675	CONSUMED	1.08659	1.107	1.12103	0.000300001
uracil	-0.694107	0.780806	0.1	0.165651	0.521502	0.843729	0.618092	-0.208947	CONSUMED	0.502795	0.528766	0.532944	0.000266828
urea	0.905145	0.780806	0.1	0.165651	1.32461	0.707312	1.87273	0.272476	PRODUCED	1.40974	1.30418	1.2599	0.0059258
uridine	-7.2203	0.780806	0.1	0.165651	0.0510493	7.61233	0.00670613	-2.17353	CONSUMED	0.045533	0.0528104	0.0548046	2.38165e-05
uridine 2'-monophosphate (2'-UMP)	1.48233	0.780806	0.1	0.165651	1.92588	0.68929	2.794	0.446227	PRODUCED	1.94689	1.93212	1.89863	0.00061155
uridine-2',3'-cyclic monophosphate	1.70755	0.780806	0.1	0.165651	0.0765943	0.0234517	3.26605	0.514023	PRODUCED	0.0777983	0.0773021	0.0746825	2.80277e-06
valerate (5:0)	-3.96925	0.780806	0.1	0.165651	0.214308	3.35662	0.0638464	-1.19486	CONSUMED	0.214308	0.214308	0.214308	1.15556e-33
valine	0.682343	0.780806	0.1	0.165651	0.964884	0.60127	1.60474	0.205406	PRODUCED	0.94186	0.974145	0.978647	0.000402657
val-val-ala	0.661407	0.780806	0.1	0.165651	3.28102	2.07446	1.58162	0.199103	PRODUCED	3.20895	3.32984	3.30429	0.00405957
valylglutamine	-4.83885	0.780806	0.1	0.165651	0.135262	3.87092	0.034943	-1.45664	CONSUMED	0.142358	0.134694	0.128734	4.66495e-05
valylglycine	-4.36284	0.780806	0.1	0.165651	0.212514	4.37252	0.0486021	-1.31334	CONSUMED	0.209803	0.221137	0.206602	5.83261e-05
valylleucine	-8.14169	0.780806	0.1	0.165651	0.0332986	9.40412	0.00354085	-2.45089	CONSUMED	0.0480718	0.0266663	0.0251577	0.000164254
xanthine	0.271003	0.780806	0.1	0.165651	2.46351	2.04162	1.20665	0.0815801	PRODUCED	2.64843	2.37137	2.37073	0.0256471
xanthosine	-2.31449	0.780806	0.1	0.165651	0.1138	0.566077	0.201033	-0.696732	CONSUMED	0.1138	0.1138	0.1138	2.88889e-34
2,8-quinolinediol sulfate	0.147206	0.505261	0.2	0.31242	0.316545	0.285839	1.10742	0.0443134	PRODUCED	0.289394	0.352931	0.307309	0.0010732
2-hydroxyhippurate (salicylurate)	-0.358607	0.505261	0.2	0.31242	0.233996	0.300027	0.779917	-0.107952	CONSUMED	0.268878	0.293696	0.139415	0.0068632
4-ethylphenyl sulfate	0.0550377	0.505261	0.2	0.31242	4.4459	4.27949	1.03889	0.016568	PRODUCED	4.48225	4.50007	4.35539	0.00622364
6-keto prostaglandin F1alpha	0.138457	0.505261	0.2	0.31242	1.09277	0.992773	1.10073	0.0416796	PRODUCED	1.23115	1.04545	1.00172	0.0148387
AMP	0.0915309	0.505261	0.2	0.31242	1.02357	0.960647	1.0655	0.0275536	PRODUCED	1.04427	1	1.02644	0.000496079
cysteine s-sulfate	-0.265552	0.505261	0.2	0.31242	3.4456	4.14194	0.83188	-0.0799392	CONSUMED	3.83087	3.25843	3.24749	0.111355
dimethylglycine	0.27087	0.505261	0.2	0.31242	0.765747	0.634666	1.20654	0.08154	PRODUCED	0.736012	0.678343	0.882887	0.0111228
gamma-glutamylphenylalanine	-0.0572743	0.505261	0.2	0.31242	0.472541	0.491678	0.961078	-0.0172413	CONSUMED	0.486595	0.463644	0.467385	0.00015163
gamma-glutamylthreonine	-0.123346	0.505261	0.2	0.31242	0.383315	0.417529	0.918056	-0.037131	CONSUMED	0.429007	0.361651	0.359286	0.00156723
glucuronate	0.371047	0.505261	0.2	0.31242	0.690642	0.534019	1.29329	0.111696	PRODUCED	0.743441	0.669403	0.659083	0.00211738
hypoxanthine	0.105836	0.505261	0.2	0.31242	3.45558	3.21115	1.07612	0.0318599	PRODUCED	3.1958	3.62255	3.54839	0.0519905
imidazole propionate	0.432665	0.505261	0.2	0.31242	1.19876	0.888151	1.34972	0.130245	PRODUCED	1.00525	1.36445	1.22658	0.0328349
isobutyrylglycine (C4)	-0.626368	0.505261	0.2	0.31242	0.185677	0.286625	0.647805	-0.188555	CONSUMED	0.214548	0.193677	0.148807	0.00112846
mevalonate	-0.156532	0.505261	0.2	0.31242	0.243554	0.271466	0.897179	-0.0471209	CONSUMED	0.265279	0.235001	0.230381	0.000359331
N-acetylglutamine	0.0988491	0.505261	0.2	0.31242	0.537938	0.502314	1.07092	0.0297565	PRODUCED	0.58875	0.498706	0.526357	0.00212759
N-acetylputrescine	-0.10092	0.505261	0.2	0.31242	0.328019	0.351787	0.932438	-0.0303799	CONSUMED	0.315053	0.338928	0.330077	0.00014568
octadecanedioate (C18)	-0.259509	0.505261	0.2	0.31242	0.819137	0.980565	0.835372	-0.07812	CONSUMED	0.700941	1	0.75647	0.0253044
prolylhydroxyproline	0.160909	0.505261	0.2	0.31242	2.07454	1.8556	1.11799	0.0484384	PRODUCED	1.9185	2.27356	2.03156	0.0329038
spermidine	-0.0558908	0.505261	0.2	0.31242	0.997718	1.03713	0.962	-0.0168248	CONSUMED	1.00601	0.996407	0.990735	5.96483e-05
stachydrine	0.042835	0.505261	0.2	0.31242	26.7028	25.9216	1.03014	0.0128946	PRODUCED	26.8953	27.037	26.1761	0.213066
tyramine	0.2228	0.505261	0.2	0.31242	0.0192159	0.0164661	1.167	0.0670696	PRODUCED	0.0172038	0.020521	0.0199228	3.12585e-06
tyramine O-sulfate	0.17625	0.505261	0.2	0.31242	0.903209	0.79934	1.12994	0.0530565	PRODUCED	0.911687	0.804743	0.993196	0.00893256
4-allylcatechol sulfate	0.330119	0.330294	0.3	0.467419	0.91346	0.726631	1.25712	0.0993756	PRODUCED	1.07074	0.840104	0.829536	0.0185807
1-(1-enyl-palmitoyl)-GPC (P-16:0)	-0.254774	0.273742	0.4	0.532424	0.782316	0.93342	0.838118	-0.0766946	CONSUMED	0.782316	0.782316	0.782316	0
1-(1-enyl-stearoyl)-GPE (P-18:0)	-0.0971461	0.273742	0.4	0.532424	0.992994	1.06216	0.934881	-0.0292439	CONSUMED	0.992994	0.992994	0.992994	0
1-arachidonoyl-GPE (20:4n6)	-0.574324	0.273742	0.4	0.532424	0.619459	0.922362	0.671601	-0.172889	CONSUMED	0.619459	0.619459	0.619459	0
1-methyl-4-imidazoleacetate	0.276591	0.273742	0.4	0.532424	1.83562	1.51538	1.21133	0.0832622	PRODUCED	1.90481	1.5775	2.02456	0.0535563
1-oleoyl-GPE (18:1)	-0.134232	0.273742	0.4	0.532424	0.647526	0.710665	0.911155	-0.0404077	CONSUMED	0.647526	0.647526	0.647526	0
1-palmitoleoyl-GPC (16:1)	-0.295095	0.273742	0.4	0.532424	0.788852	0.967895	0.815018	-0.0888326	CONSUMED	0.788852	0.788852	0.788852	0
1-palmitoyl-GPE (16:0)	-0.162961	0.273742	0.4	0.532424	0.539513	0.604029	0.89319	-0.0490563	CONSUMED	0.539513	0.539513	0.539513	0
1-stearoyl-GPE (18:0)	-0.174983	0.273742	0.4	0.532424	0.915311	1.03334	0.885778	-0.0526752	CONSUMED	0.915311	0.915311	0.915311	1.84889e-32
2-palmitoyl-GPC (16:0)	-0.184885	0.273742	0.4	0.532424	0.875933	0.995696	0.879719	-0.0556559	CONSUMED	0.875933	0.875933	0.875933	0
2-pyrrolidinone	-0.166416	0.273742	0.4	0.532424	0.267067	0.299721	0.891054	-0.0500961	CONSUMED	0.298598	0.266923	0.235681	0.000989641
2R,3R-dihydroxybutyrate	-0.224199	0.273742	0.4	0.532424	0.347819	0.406297	0.85607	-0.0674905	CONSUMED	0.362066	0.319796	0.361595	0.000589014
3-hydroxyisobutyrate	-0.299081	0.273742	0.4	0.532424	1.5758	1.9388	0.81277	-0.0900323	CONSUMED	2.14571	1.27852	1.30316	0.243753
3-phosphoserine	0.145634	0.273742	0.4	0.532424	0.161234	0.145753	1.10622	0.0438402	PRODUCED	0.165343	0.178579	0.13978	0.00038899
3-ureidopropionate	0.0780182	0.273742	0.4	0.532424	30.5453	28.9373	1.05557	0.0234858	PRODUCED	30.2266	30.2439	31.1653	0.288413
4-acetamidobutanoate	0.159763	0.273742	0.4	0.532424	0.23616	0.211404	1.1171	0.0480934	PRODUCED	0.25133	0.272619	0.184531	0.00211249
5-(galactosylhydroxy)-lysine	-0.840944	0.273742	0.4	0.532424	1.17386	2.10265	0.558278	-0.253149	CONSUMED	2.10878	0.215918	1.19689	0.896133
5-oxoproline	0.106501	0.273742	0.4	0.532424	0.554803	0.515322	1.07661	0.0320599	PRODUCED	0.577649	0.531051	0.555708	0.00054345
ala-ile-ala	0.0156539	0.273742	0.4	0.532424	1.00797	0.99709	1.01091	0.0047123	PRODUCED	1.02722	1	0.99668	0.000280814
anserine	-0.116767	0.273742	0.4	0.532424	1.71491	1.85948	0.922252	-0.0351504	CONSUMED	1.64593	1.80188	1.69693	0.00632227
arabonate/xylonate	-0.0752117	0.273742	0.4	0.532424	0.42599	0.448787	0.949203	-0.022641	CONSUMED	0.472011	0.407462	0.398496	0.00160857
arachidate (20:0)	-0.293667	0.273742	0.4	0.532424	1.13562	1.39199	0.815826	-0.0884027	CONSUMED	0.967655	1.5465	0.892722	0.128016
azelate (C9-DC)	0.0676392	0.273742	0.4	0.532424	3.17476	3.02935	1.048	0.0203614	PRODUCED	3.13836	3.49196	2.89397	0.0903896
beta-guanidinopropanoate	-0.887977	0.273742	0.4	0.532424	1.29062	2.3884	0.540371	-0.267308	CONSUMED	0.988909	0.646434	2.23652	0.700366
biotin	0.226161	0.273742	0.4	0.532424	0.982226	0.839712	1.16972	0.0680812	PRODUCED	1.01034	1.06686	0.86948	0.0103322
carboxyethyl-GABA	0.488819	0.273742	0.4	0.532424	0.295423	0.210521	1.4033	0.147149	PRODUCED	0.310093	0.407722	0.168455	0.0144735
choline	-0.025617	0.273742	0.4	0.532424	2.81222	2.8626	0.9824	-0.00771149	CONSUMED	2.65233	2.89985	2.88448	0.019232
creatinine	0.0338756	0.273742	0.4	0.532424	2.99589	2.92637	1.02376	0.0101976	PRODUCED	2.9563	2.96934	3.06204	0.00332363
cyclo(his-pro) (D,L)	-0.0772832	0.273742	0.4	0.532424	0.125306	0.132202	0.947841	-0.0232646	CONSUMED	0.122206	0.122933	0.13078	2.26002e-05
cyclo(pro-tyr)	0.126896	0.273742	0.4	0.532424	0.188121	0.172281	1.09194	0.0381994	PRODUCED	0.207049	0.181203	0.176109	0.000275209
cytidine 2',3'-cyclic monophosphate	0.326782	0.273742	0.4	0.532424	0.00528567	0.00421433	1.25421	0.0983712	PRODUCED	0.00688639	0.0047563	0.00421433	1.99515e-06
erythritol	-0.149698	0.273742	0.4	0.532424	0.282193	0.313047	0.901439	-0.0450637	CONSUMED	0.282193	0.282193	0.282193	0
ethyl beta-glucopyranoside	-0.412247	0.273742	0.4	0.532424	0.291305	0.387656	0.751452	-0.124099	CONSUMED	0.239124	0.42842	0.20637	0.0143686
glutarate (C5-DC)	-0.0861498	0.273742	0.4	0.532424	0.403869	0.428721	0.942033	-0.0259337	CONSUMED	0.379597	0.46651	0.365501	0.00299261
glutathione, oxidized (GSSG)	1.26685	0.273742	0.4	0.532424	0.209421	0.0870281	2.40636	0.38136	PRODUCED	0.311489	0.229745	0.0870281	0.0129055
glycerol	0.156148	0.273742	0.4	0.532424	1.75743	1.57715	1.11431	0.0470051	PRODUCED	1.8286	1.78894	1.65474	0.00830174
glycocholate	0.290112	0.273742	0.4	0.532424	0.874214	0.714966	1.22274	0.0873325	PRODUCED	1.06697	0.784526	0.771151	0.0279099
guanosine 3'-monophosphate (3'-GMP)	0.0745525	0.273742	0.4	0.532424	0.972005	0.923052	1.05303	0.0224425	PRODUCED	1.03447	0.929335	0.95221	0.00305726
hexadecatrienoate (16:3n3)	-0.403159	0.273742	0.4	0.532424	0.700554	0.926414	0.7562	-0.121363	CONSUMED	0.700554	0.700554	0.700554	1.84889e-32
hypotaurine	-0.0345334	0.273742	0.4	0.532424	7.7624	7.95045	0.976348	-0.0103956	CONSUMED	8.23932	7.57069	7.47719	0.172773
imidazole lactate	-0.0980862	0.273742	0.4	0.532424	0.179889	0.192545	0.934272	-0.0295269	CONSUMED	0.19858	0.152424	0.188662	0.000590326
inositol 1-phosphate (I1P)	0.176416	0.273742	0.4	0.532424	2.00647	1.77552	1.13007	0.0531064	PRODUCED	2.34611	1.91732	1.75597	0.0930266
isocitrate	-0.792713	0.273742	0.4	0.532424	0.141567	0.245241	0.577257	-0.23863	CONSUMED	0.272083	0.0982604	0.0543579	0.0132576
isovalerylphenylalanine	0.0631404	0.273742	0.4	0.532424	0.135255	0.129463	1.04474	0.0190072	PRODUCED	0.145829	0.129411	0.130525	8.41644e-05
lyxonate	-0.106249	0.273742	0.4	0.532424	5.72225	6.15958	0.929	-0.0319842	CONSUMED	6.29854	5.45859	5.40963	0.249681
N2-acetyllysine	0.357215	0.273742	0.4	0.532424	0.19598	0.152996	1.28095	0.107533	PRODUCED	0.152996	0.181476	0.253468	0.00268146
N-acetyl-1-methylhistidine	0.508444	0.273742	0.4	0.532424	5.57292	3.91765	1.42251	0.153057	PRODUCED	6.35325	4.1414	6.2241	1.5411
N-acetylalanine	-0.0621231	0.273742	0.4	0.532424	0.485856	0.507234	0.957854	-0.0187009	CONSUMED	0.460942	0.509512	0.487112	0.000590945
N-acetylasparagine	0.151162	0.273742	0.4	0.532424	0.248856	0.224101	1.11046	0.0455042	PRODUCED	0.289981	0.218402	0.238184	0.00136629
N-acetylcarnosine	0.720548	0.273742	0.4	0.532424	0.701002	0.425415	1.64781	0.216907	PRODUCED	1	0.258404	0.844603	0.152957
N-butyryl-phenylalanine	-0.016454	0.273742	0.4	0.532424	0.154222	0.155991	0.98866	-0.00495314	CONSUMED	0.155397	0.154414	0.152856	1.6424e-06
N-carbamoylaspartate	1.89345	0.273742	0.4	0.532424	5.6523	1.52138	3.71524	0.569987	PRODUCED	0.597666	7.89827	8.46095	19.2411
N-formylphenylalanine	-0.0858883	0.273742	0.4	0.532424	0.17512	0.185862	0.942204	-0.025855	CONSUMED	0.192031	0.173537	0.159792	0.000261723
nicotianamine	0.147056	0.273742	0.4	0.532424	0.987133	0.891471	1.10731	0.0442683	PRODUCED	1.14358	0.916065	0.901748	0.0184091
N-propionylmethionine	0.338599	0.273742	0.4	0.532424	0.437821	0.346233	1.26453	0.101928	PRODUCED	0.545399	0.320252	0.447811	0.0127476
orotidine	0.232867	0.273742	0.4	0.532424	0.629588	0.535743	1.17517	0.0700999	PRODUCED	0.596348	0.558072	0.734343	0.00859651
pantoate	-0.0257296	0.273742	0.4	0.532424	1.02012	1.03848	0.982324	-0.00774537	CONSUMED	1.01602	1.01952	1.02483	1.96734e-05
pyridoxamine	0.169305	0.273742	0.4	0.532424	0.31197	0.277426	1.12452	0.0509658	PRODUCED	0.277035	0.292827	0.366047	0.0022556
pyridoxate	-0.0581725	0.273742	0.4	0.532424	0.655844	0.68283	0.96048	-0.0175117	CONSUMED	0.626711	0.642402	0.69842	0.00142107
pyridoxine (vitamin B6)	0.0288806	0.273742	0.4	0.532424	0.370958	0.363606	1.02022	0.00869394	PRODUCED	0.387755	0.374835	0.350285	0.000362264
quinate	0.0337889	0.273742	0.4	0.532424	1.41604	1.38326	1.0237	0.0101715	PRODUCED	1.37655	1.3918	1.47977	0.00310422
quinolinate	-0.050073	0.273742	0.4	0.532424	2.85514	2.95597	0.965887	-0.0150735	CONSUMED	2.7508	2.94151	2.87309	0.0093342
ribitol	0.253338	0.273742	0.4	0.532424	0.188387	0.158048	1.19196	0.0762622	PRODUCED	0.162652	0.209824	0.192685	0.000570145
salicylate	0.078961	0.273742	0.4	0.532424	1.10919	1.05011	1.05626	0.0237696	PRODUCED	1.07446	1.15025	1.10286	0.00146604
suberate (C8-DC)	-0.214988	0.273742	0.4	0.532424	1.29142	1.49894	0.861553	-0.0647178	CONSUMED	1.2201	1.51874	1.13541	0.0405513
taurolithocholate	0.265037	0.273742	0.4	0.532424	0.887216	0.738321	1.20167	0.0797842	PRODUCED	0.792108	1.0516	0.817941	0.0204327
UDP-N-acetylglucosamine/galactosamine	0.362655	0.273742	0.4	0.532424	0.391142	0.304204	1.28579	0.10917	PRODUCED	0.473252	0.304204	0.39597	0.00716184
1-methyl-5-imidazoleacetate	-0.465331	0.178746	0.5	0.662604	0.38658	0.533726	0.724305	-0.140078	CONSUMED	0.540957	0.411243	0.207541	0.0282478
2-phosphoglycerate	-1.01777	0.178746	0.5	0.662604	0.291492	0.590209	0.49388	-0.306379	CONSUMED	0.354082	0.269169	0.251225	0.00301864
3-phenylpropionate (hydrocinnamate)	0.493415	0.100518	0.6	0.793382	0.634089	0.45042	1.40777	0.148533	PRODUCED	0.678792	0.614603	0.608874	0.00150692
(3'-5')-cytidylylguanosine	0.305444	0.074444	0.7	0.842473	0.84809	0.686268	1.2358	0.0919478	PRODUCED	0.529175	1.02132	0.993777	0.0764698
1,3-propanediol	-0.127206	0.074444	0.7	0.842473	1.00512	1.09777	0.915603	-0.0382927	CONSUMED	1.19028	1.00387	0.821223	0.0340516
1-methyl-5-imidazolelactate	-0.250835	0.074444	0.7	0.842473	0.305757	0.363819	0.84041	-0.0755088	CONSUMED	0.448308	0.151475	0.317488	0.0221306
1-methyl-beta-carboline-3-carboxylic acid	0.0531098	0.074444	0.7	0.842473	0.159465	0.153701	1.0375	0.0159876	PRODUCED	0.162279	0.159866	0.15625	9.20758e-06
2,3-dihydroxy-2-methylbutyrate	-0.101353	0.074444	0.7	0.842473	0.140236	0.150442	0.932158	-0.0305104	CONSUMED	0.161087	0.127354	0.132267	0.000332125
2,6-dihydroxybenzoic acid	-0.00456174	0.074444	0.7	0.842473	6.19179	6.2114	0.996843	-0.00137322	CONSUMED	5.70539	6.44562	6.42438	0.177556
2S,3R-dihydroxybutyrate	0.0564177	0.074444	0.7	0.842473	0.187503	0.180312	1.03988	0.0169834	PRODUCED	0.181637	0.193508	0.187364	3.52462e-05
3,4-dihydroxybutyrate	-0.0561366	0.074444	0.7	0.842473	0.0555667	0.0577715	0.961836	-0.0168988	CONSUMED	0.0583779	0.0522456	0.0560766	9.59624e-06
3-methylglutarate/2-methylglutarate	0.390215	0.074444	0.7	0.842473	0.842295	0.642684	1.31059	0.117466	PRODUCED	1.00845	0.4451	1.07333	0.119375
5'- GMP	-0.261321	0.074444	0.7	0.842473	1.19883	1.43689	0.834323	-0.0786655	CONSUMED	1.06506	1.6088	0.922637	0.131128
adipate	0.529516	0.074444	0.7	0.842473	0.899053	0.622853	1.44344	0.1594	PRODUCED	1.09488	0.526077	1.0762	0.10442
agmatine	0.101106	0.074444	0.7	0.842473	0.739502	0.689451	1.0726	0.0304359	PRODUCED	0.701641	0.73362	0.783246	0.0016908
beta-alanine	0.878351	0.074444	0.7	0.842473	1.80362	0.981151	1.83827	0.26441	PRODUCED	1.20453	3.37424	0.832105	1.8848
beta-hydroxyisovalerate	0.847103	0.074444	0.7	0.842473	1.42972	0.794781	1.79889	0.255004	PRODUCED	1.65532	2.23173	0.40211	0.875051
citrulline	0.00193729	0.074444	0.7	0.842473	0.433527	0.432945	1.00134	0.000583182	PRODUCED	0.428518	0.444153	0.427909	8.47853e-05
creatine	-0.118195	0.074444	0.7	0.842473	1.61702	1.75508	0.92134	-0.0355802	CONSUMED	1.80023	1.60098	1.44985	0.030885
cyclo(pro-arg)	-0.19194	0.074444	0.7	0.842473	0.551953	0.630495	0.875428	-0.0577797	CONSUMED	0.547658	0.549032	0.559168	3.95162e-05
gamma-glutamyl-epsilon-lysine	0.0780741	0.074444	0.7	0.842473	1.54237	1.46112	1.05561	0.0235026	PRODUCED	1.80134	1.3531	1.47267	0.0538724
gamma-glutamylglutamate	0.1121	0.074444	0.7	0.842473	0.428012	0.396014	1.0808	0.0337455	PRODUCED	0.578153	0.378085	0.327796	0.0175391
glutamine conjugate of C6H10O2 (2)	0.0106248	0.074444	0.7	0.842473	1.01362	1.00618	1.00739	0.00319839	PRODUCED	0.994008	1.07802	0.968825	0.00326903
glutamine_degradant	0.0259317	0.074444	0.7	0.842473	0.301546	0.296175	1.01814	0.00780623	PRODUCED	0.336745	0.282918	0.284977	0.00093025
glycerol 2-phosphate	0.133116	0.074444	0.7	0.842473	2.09529	1.91061	1.09666	0.040072	PRODUCED	1.60524	2.27894	2.40171	0.183885
glycerophosphoserine	-0.0254312	0.074444	0.7	0.842473	0.703614	0.716127	0.982527	-0.00765555	CONSUMED	0.679832	0.718276	0.712734	0.000431853
gulonate	0.0805698	0.074444	0.7	0.842473	0.987103	0.933488	1.05744	0.0242539	PRODUCED	0.961309	1.01993	0.98007	0.000896184
HEPES	0.00866155	0.074444	0.7	0.842473	1.05244	1.04615	1.00602	0.00260739	PRODUCED	0.984131	1.09107	1.08213	0.0035201
hexadecenedioate (C16:1-DC)	0.272199	0.074444	0.7	0.842473	1.21417	1.0054	1.20765	0.0819401	PRODUCED	0.947164	1.52895	1.1664	0.086329
homostachydrine	0.0242637	0.074444	0.7	0.842473	25.8835	25.4518	1.01696	0.00730411	PRODUCED	26.2647	25.5868	25.7989	0.120239
mannonate	-0.0768394	0.074444	0.7	0.842473	0.319948	0.337451	0.948132	-0.023131	CONSUMED	0.270484	0.343396	0.345965	0.00183671
mannose	0.00302509	0.074444	0.7	0.842473	0.457142	0.456184	1.0021	0.000910643	PRODUCED	0.428481	0.376218	0.566726	0.00968937
m-tyramine sulfate	0.160697	0.074444	0.7	0.842473	0.928463	0.830597	1.11783	0.0483746	PRODUCED	0.888991	0.928131	0.968268	0.00157128
myo-inositol	0.0496925	0.074444	0.7	0.842473	4.94421	4.77681	1.03504	0.0149589	PRODUCED	4.77187	4.91646	5.14429	0.0352522
N,N-dimethyl-pro-pro	-0.920508	0.074444	0.7	0.842473	0.2091	0.39578	0.528323	-0.2771	CONSUMED	0.238504	0.191953	0.196842	0.000654421
N6-methyllysine	-0.0857096	0.074444	0.7	0.842473	0.848364	0.900292	0.942321	-0.0258012	CONSUMED	0.786553	0.823143	0.935395	0.0060155
N-acetyl-2-aminoadipate	-0.335698	0.074444	0.7	0.842473	0.529402	0.668099	0.792401	-0.101055	CONSUMED	0.465152	0.497384	0.625669	0.00721028
N-acetyl-3-methylhistidine	-0.115827	0.074444	0.7	0.842473	1.14931	1.24539	0.922853	-0.0348673	CONSUMED	1.37712	1.01489	1.05593	0.0393431
N-butyryl-isoleucine	0.338784	0.074444	0.7	0.842473	0.292346	0.23116	1.26469	0.101984	PRODUCED	0.183637	0.346267	0.347134	0.00886339
N-butyryl-leucine	0.0176314	0.074444	0.7	0.842473	0.31977	0.315886	1.0123	0.00530757	PRODUCED	0.31093	0.323022	0.325358	5.99781e-05
N-isobutyryl-phenylalanine	0.072334	0.074444	0.7	0.842473	0.167119	0.158947	1.05142	0.0217747	PRODUCED	0.170588	0.168966	0.161805	2.18418e-05
N-methylproline	0.0391364	0.074444	0.7	0.842473	4.35611	4.23953	1.0275	0.0117812	PRODUCED	4.07789	4.01555	4.97488	0.288134
oleoyl ethanolamide	-0.560759	0.074444	0.7	0.842473	0.967084	1.42649	0.677946	-0.168805	CONSUMED	0.470473	1.58476	0.846017	0.321403
ophthalmate	0.0392874	0.074444	0.7	0.842473	0.17988	0.175047	1.02761	0.0118267	PRODUCED	0.208621	0.159631	0.171386	0.000654097
p-hydroxybenzaldehyde	0.0958627	0.074444	0.7	0.842473	1.6425	1.53691	1.0687	0.0288575	PRODUCED	1.71332	1.6161	1.59808	0.00384223
taurohyodeoxycholic acid	-0.0298507	0.074444	0.7	0.842473	2.62954	2.68452	0.979522	-0.00898596	CONSUMED	2.55257	2.61944	2.71662	0.00680418
trimethylamine N-oxide	0.0407713	0.074444	0.7	0.842473	2.16666	2.10629	1.02866	0.0122734	PRODUCED	2.18251	2.22282	2.09466	0.0042941
UMP	-0.278684	0.074444	0.7	0.842473	1.14313	1.38671	0.824343	-0.0838922	CONSUMED	2.11443	0.651333	0.663621	0.707609
N,N,N-trimethyl-alanylproline betaine (TMAP)	0.148974	0.0181823	0.8	0.958998	0.804619	0.725679	1.10878	0.0448456	PRODUCED	1.35892	0.0549411	1	0.453717
N-acetyl-glucosamine 1-phosphate	0.358749	0.0181823	0.8	0.958998	0.77653	0.60557	1.28231	0.107994	PRODUCED	1.24531	0.449734	0.634542	0.173357
(2 or 3)-decenoate (10:1n7 or n8)	0.0960341	4.34295e-07	>0.999999	0.999999	0.840814	0.786667	1.06883	0.0289091	PRODUCED	1.00018	0.761131	0.761131	0.0190481
1,2-dipalmitoyl-GPE (16:0/16:0)	0	4.34295e-07	>0.999999	0.999999	0.913674	0.913674	1	0	CONSUMED	0.913674	0.913674	0.913674	0
1-oleoylglycerol (18:1)	0	4.34295e-07	>0.999999	0.999999	0.207875	0.207875	1	0	CONSUMED	0.207875	0.207875	0.207875	0
1-palmitoyl-2-palmitoleoyl-GPE (16:0/16:1)	0	4.34295e-07	>0.999999	0.999999	0.982041	0.982041	1	0	CONSUMED	0.982041	0.982041	0.982041	0
1-ribosyl-imidazoleacetate	-1.4273	4.34295e-07	>0.999999	0.999999	0.0898222	0.24157	0.371827	-0.42966	CONSUMED	0.0898222	0.0898222	0.0898222	0
2,2'-methylenebis(6-tert-butyl-p-cresol)	0	4.34295e-07	>0.999999	0.999999	0.585989	0.585989	1	0	CONSUMED	0.585989	0.585989	0.585989	0
2,3-dihydroxy-5-methylthio-4-pentenoate (DMTPA)	0	4.34295e-07	>0.999999	0.999999	0.135011	0.135011	1	0	CONSUMED	0.135011	0.135011	0.135011	0
2-aminoadipate	0.126045	4.34295e-07	>0.999999	0.999999	0.388436	0.355939	1.0913	0.0379433	PRODUCED	0.355939	0.453428	0.355939	0.00316806
2'-deoxyinosine	0	4.34295e-07	>0.999999	0.999999	0.0927428	0.0927428	1	0	CONSUMED	0.0927428	0.0927428	0.0927428	0
2-hydroxyadipate	-0.140595	4.34295e-07	>0.999999	0.999999	0.470929	0.519133	0.907145	-0.0423234	CONSUMED	0.766465	0.338141	0.308181	0.0657307
2-hydroxyglutarate	-0.00776603	4.34295e-07	>0.999999	0.999999	0.677926	0.681585	0.994631	-0.00233781	CONSUMED	0.627437	0.713513	0.692828	0.00201882
2-methylserine	-0.629869	4.34295e-07	>0.999999	0.999999	0.0325616	0.0503867	0.646235	-0.18961	CONSUMED	0.0325616	0.0325616	0.0325616	0
2-palmitoyl-galactosylglycerol (16:0)	0	4.34295e-07	>0.999999	0.999999	0.884394	0.884394	1	0	CONSUMED	0.884394	0.884394	0.884394	0
2-piperidinone	0.0702731	4.34295e-07	>0.999999	0.999999	0.496677	0.473064	1.04992	0.0211543	PRODUCED	0.552858	0.468254	0.468919	0.00236737
3-aminoisobutyrate	-0.212092	4.34295e-07	>0.999999	0.999999	1.1339	1.31347	0.863285	-0.0638459	CONSUMED	0.699846	1.31043	1.39143	0.142944
3-hydroxyadipate	0.0363895	4.34295e-07	>0.999999	0.999999	0.113248	0.110427	1.02554	0.0109543	PRODUCED	0.141767	0.108692	0.0892844	0.000704163
3-hydroxydecanoate	-0.0542105	4.34295e-07	>0.999999	0.999999	0.856908	0.88972	0.963121	-0.016319	CONSUMED	0.882084	0.829065	0.859576	0.000708085
3-hydroxyhexanoate	0	4.34295e-07	>0.999999	0.999999	0.218398	0.218398	1	0	CONSUMED	0.218398	0.218398	0.218398	0
3-hydroxyhippurate	0	4.34295e-07	>0.999999	0.999999	0.238074	0.238074	1	0	CONSUMED	0.238074	0.238074	0.238074	0
3-hydroxyoctanoate	-0.217421	4.34295e-07	>0.999999	0.999999	0.357596	0.41576	0.860102	-0.0654502	CONSUMED	0.33426	0.249283	0.489245	0.0148039
3-sulfo-alanine	0.0280966	4.34295e-07	>0.999999	0.999999	0.728729	0.714674	1.01967	0.00845793	PRODUCED	0.683263	0.750117	0.752807	0.00155218
4-ethylcatechol sulfate	0	4.34295e-07	>0.999999	0.999999	0.0270999	0.0270999	1	0	CONSUMED	0.0270999	0.0270999	0.0270999	0
4-hydroxyglutamate	0.0138822	4.34295e-07	>0.999999	0.999999	0.359361	0.35592	1.00967	0.00417896	PRODUCED	0.366886	0.155475	0.555721	0.0400918
4-hydroxyphenylacetate	0.214631	4.34295e-07	>0.999999	0.999999	0.705886	0.608309	1.16041	0.0646104	PRODUCED	0.901041	0.608309	0.608309	0.0285639
4-imidazoleacetate	0.0623014	4.34295e-07	>0.999999	0.999999	0.403136	0.386098	1.04413	0.0187546	PRODUCED	0.405088	0.346613	0.457708	0.0030884
5,6-dihydrothymine	0	4.34295e-07	>0.999999	0.999999	0.0049701	0.0049701	1	0	CONSUMED	0.0049701	0.0049701	0.0049701	0
5-aminovalerate	-0.277321	4.34295e-07	>0.999999	0.999999	0.807969	0.979211	0.825122	-0.083482	CONSUMED	0.544529	0.914324	0.965053	0.0526937
5-methylcytidine	-0.817768	4.34295e-07	>0.999999	0.999999	0.11689	0.20604	0.567319	-0.246173	CONSUMED	0.11689	0.11689	0.11689	0
ala-leu-ala	0	4.34295e-07	>0.999999	0.999999	0.0849851	0.0849851	1	0	CONSUMED	0.0849851	0.0849851	0.0849851	0
allantoic acid	-0.156746	4.34295e-07	>0.999999	0.999999	0.627143	0.69912	0.897046	-0.0471852	CONSUMED	0.627143	0.627143	0.627143	0
argininate	0	4.34295e-07	>0.999999	0.999999	0.243652	0.243652	1	0	CONSUMED	0.243652	0.243652	0.243652	1.15556e-33
benzoate	0.194976	4.34295e-07	>0.999999	0.999999	1.00342	0.876573	1.14471	0.0586936	PRODUCED	1.31137	0.949719	0.749167	0.0811798
betaine	-0.0180839	4.34295e-07	>0.999999	0.999999	0.322077	0.326139	0.987543	-0.0054438	CONSUMED	0.307291	0.328122	0.330816	0.000165768
butyrylglutamine/isobutyrylglutamine	-0.132398	4.34295e-07	>0.999999	0.999999	0.340284	0.37299	0.912314	-0.0398557	CONSUMED	0.358726	0.333004	0.329123	0.00025885
cadaverine	0.0601881	4.34295e-07	>0.999999	0.999999	1.24257	1.1918	1.0426	0.0181184	PRODUCED	1.37385	1.24156	1.11231	0.0171017
carboxymethylproline	0.230306	4.34295e-07	>0.999999	0.999999	0.237866	0.20277	1.17308	0.069329	PRODUCED	0.309123	0.143579	0.260896	0.00724898
carnitine	0.0105785	4.34295e-07	>0.999999	0.999999	0.973633	0.96652	1.00736	0.00318445	PRODUCED	0.992775	0.970684	0.95744	0.000318661
carnosine	0	4.34295e-07	>0.999999	0.999999	0.237461	0.237461	1	0	CONSUMED	0.237461	0.237461	0.237461	0
cinnamoylglycine	-0.0939736	4.34295e-07	>0.999999	0.999999	0.260874	0.278432	0.936939	-0.0282889	CONSUMED	0.260874	0.260874	0.260874	0
cyclo(phe-pro)	-0.0173035	4.34295e-07	>0.999999	0.999999	0.643377	0.65114	0.988078	-0.00520889	CONSUMED	0.762721	0.614954	0.552457	0.0116586
cyclo(phe-pro) (L,D)	-0.0252272	4.34295e-07	>0.999999	0.999999	0.994346	1.01189	0.982666	-0.00759413	CONSUMED	1.07375	0.978892	0.930393	0.00531712
cysteine	0.0553352	4.34295e-07	>0.999999	0.999999	2.23555	2.15143	1.0391	0.0166576	PRODUCED	2.19624	2.29562	2.2148	0.00279177
daidzin	0	4.34295e-07	>0.999999	0.999999	0.569824	0.569824	1	0	CONSUMED	0.569824	0.569824	0.569824	0
dehydroascorbate	0	4.34295e-07	>0.999999	0.999999	0.862015	0.862015	1	0	CONSUMED	0.862015	0.862015	0.862015	1.84889e-32
deoxycarnitine	-0.00521036	4.34295e-07	>0.999999	0.999999	1.47284	1.47817	0.996395	-0.00156847	CONSUMED	1.5965	1.393	1.42902	0.0117937
diacetylchitobiose	-0.164185	4.34295e-07	>0.999999	0.999999	0.601079	0.673528	0.892433	-0.0494245	CONSUMED	0.782651	0.510293	0.510293	0.0247264
dihydroferulate	0	4.34295e-07	>0.999999	0.999999	0.152955	0.152955	1	0	CONSUMED	0.152955	0.152955	0.152955	0
ectoine	0.12546	4.34295e-07	>0.999999	0.999999	0.083886	0.0768993	1.09086	0.0377671	PRODUCED	0.0741705	0.103317	0.0741705	0.000283177
enterolactone sulfate	0	4.34295e-07	>0.999999	0.999999	0.060479	0.060479	1	0	CONSUMED	0.060479	0.060479	0.060479	7.22224e-35
ethylmalonate	-0.0164557	4.34295e-07	>0.999999	0.999999	2.34244	2.36931	0.988659	-0.00495365	CONSUMED	1.73543	2.43508	2.8568	0.320804
gamma-glutamylalanine	-0.0382681	4.34295e-07	>0.999999	0.999999	0.0830896	0.0853231	0.973823	-0.0115198	CONSUMED	0.0983285	0.0680808	0.0828594	0.00022877
gamma-glutamylglycine	0.00441068	4.34295e-07	>0.999999	0.999999	3.0506	3.04128	1.00306	0.00132775	PRODUCED	3.17659	3.04434	2.93086	0.0151256
gamma-glutamylisoleucine	-0.010648	4.34295e-07	>0.999999	0.999999	0.727869	0.733261	0.992647	-0.00320536	CONSUMED	0.869688	0.610666	0.703253	0.0172275
gamma-glutamyltryptophan	0	4.34295e-07	>0.999999	0.999999	0.233714	0.233714	1	0	CONSUMED	0.233714	0.233714	0.233714	0
glucuronide of C10H18O2 (8)	0	4.34295e-07	>0.999999	0.999999	0.180363	0.180363	1	0	CONSUMED	0.180363	0.180363	0.180363	1.15556e-33
glycerophosphoinositol	-0.0325815	4.34295e-07	>0.999999	0.999999	1.15735	1.18378	0.977669	-0.00980801	CONSUMED	0.201051	1.50672	1.76427	0.70246
guanidinoacetate	-0.0389343	4.34295e-07	>0.999999	0.999999	1.01674	1.04455	0.973374	-0.0117204	CONSUMED	1.28978	0.850421	0.910016	0.0568008
hexanoylglutamine	0	4.34295e-07	>0.999999	0.999999	0.466815	0.466815	1	0	CONSUMED	0.466815	0.466815	0.466815	0
histamine	0.00331185	4.34295e-07	>0.999999	0.999999	12.4944	12.4658	1.0023	0.000996967	PRODUCED	12.3478	12.3557	12.7798	0.0610974
homocarnosine	0	4.34295e-07	>0.999999	0.999999	0.028108	0.028108	1	0	CONSUMED	0.028108	0.028108	0.028108	0
homocysteine	0	4.34295e-07	>0.999999	0.999999	0.149666	0.149666	1	0	CONSUMED	0.149666	0.149666	0.149666	0
hydantoin-5-propionate	-0.0475688	4.34295e-07	>0.999999	0.999999	0.301856	0.311975	0.967565	-0.0143196	CONSUMED	0.218535	0.311954	0.375079	0.00620294
isovalerylglycine	0.0361646	4.34295e-07	>0.999999	0.999999	0.212256	0.207001	1.02538	0.0108866	PRODUCED	0.217237	0.189454	0.230076	0.000431143
maltol	1.05223	4.34295e-07	>0.999999	0.999999	0.097244	0.0468934	2.07373	0.316751	PRODUCED	0.197945	0.0468934	0.0468934	0.00760556
N6,N6-dimethyllysine	-0.0241625	4.34295e-07	>0.999999	0.999999	0.65204	0.663053	0.983391	-0.00727364	CONSUMED	0.881123	0.33618	0.738818	0.0798885
N-acetylglycine	0.0392347	4.34295e-07	>0.999999	0.999999	0.50756	0.493943	1.02757	0.0118108	PRODUCED	0.514969	0.493151	0.51456	0.000155756
N-acetylkynurenine (2)	0	4.34295e-07	>0.999999	0.999999	0.868944	0.868944	1	0	CONSUMED	0.868944	0.868944	0.868944	1.84889e-32
nicotinamide ribonucleotide (NMN)	0	4.34295e-07	>0.999999	0.999999	0.568734	0.568734	1	0	CONSUMED	0.568734	0.568734	0.568734	0
nicotinamide riboside	0	4.34295e-07	>0.999999	0.999999	0.126872	0.126872	1	0	CONSUMED	0.126872	0.126872	0.126872	0
nicotinate ribonucleoside	0	4.34295e-07	>0.999999	0.999999	0.243543	0.243543	1	0	CONSUMED	0.243543	0.243543	0.243543	0
N-octanoylglutamine	0	4.34295e-07	>0.999999	0.999999	0.610349	0.610349	1	0	CONSUMED	0.610349	0.610349	0.610349	0
N-octanoylglycine	0	4.34295e-07	>0.999999	0.999999	0.281552	0.281552	1	0	CONSUMED	0.281552	0.281552	0.281552	0
N-oleoylserine	0	4.34295e-07	>0.999999	0.999999	0.481779	0.481779	1	0	CONSUMED	0.481779	0.481779	0.481779	4.62223e-33
oleoyl-linoleoyl-glycerol (18:1/18:2) [2]	0	4.34295e-07	>0.999999	0.999999	0.909469	0.909469	1	0	CONSUMED	0.909469	0.909469	0.909469	0
p-aminobenzoate (PABA)	0.0599987	4.34295e-07	>0.999999	0.999999	0.510736	0.489931	1.04246	0.0180614	PRODUCED	0.642383	0.505024	0.384801	0.0166116
pentose acid	-0.00634202	4.34295e-07	>0.999999	0.999999	0.207012	0.207924	0.995614	-0.00190914	CONSUMED	0.174879	0.220197	0.225961	0.000782716
phenylacetylmethionine	0	4.34295e-07	>0.999999	0.999999	0.708116	0.708116	1	0	CONSUMED	0.708116	0.708116	0.708116	1.84889e-32
phenylacetylphenylalanine	0	4.34295e-07	>0.999999	0.999999	0.111757	0.111757	1	0	CONSUMED	0.111757	0.111757	0.111757	2.88889e-34
phosphoenolpyruvate (PEP)	0	4.34295e-07	>0.999999	0.999999	0.307144	0.307144	1	0	CONSUMED	0.307144	0.307144	0.307144	0
picolinate	-0.173619	4.34295e-07	>0.999999	0.999999	0.408143	0.460338	0.886616	-0.0522645	CONSUMED	0.42537	0.423614	0.375445	0.000802625
pterin	0	4.34295e-07	>0.999999	0.999999	0.668702	0.668702	1	0	CONSUMED	0.668702	0.668702	0.668702	0
riboflavin (vitamin B2)	0	4.34295e-07	>0.999999	0.999999	0.18436	0.18436	1	0	CONSUMED	0.18436	0.18436	0.18436	0
ribose	0	4.34295e-07	>0.999999	0.999999	0.0786876	0.0786876	1	0	CONSUMED	0.0786876	0.0786876	0.0786876	0
sarcosine	0.499274	4.34295e-07	>0.999999	0.999999	0.5488	0.388256	1.4135	0.150296	PRODUCED	1.0879	0.27925	0.27925	0.217972
S-methylcysteine	0	4.34295e-07	>0.999999	0.999999	0.999388	0.999388	1	0	CONSUMED	0.999388	0.999388	0.999388	1.84889e-32
soyasaponin I	0	4.34295e-07	>0.999999	0.999999	0.502046	0.502046	1	0	CONSUMED	0.502046	0.502046	0.502046	0
soyasaponin II	0	4.34295e-07	>0.999999	0.999999	0.323372	0.323372	1	0	CONSUMED	0.323372	0.323372	0.323372	0
soyasaponin III	0	4.34295e-07	>0.999999	0.999999	0.274485	0.274485	1	0	CONSUMED	0.274485	0.274485	0.274485	0
sucrose	0	4.34295e-07	>0.999999	0.999999	0.0121424	0.0121424	1	0	CONSUMED	0.0121424	0.0121424	0.0121424	0
tartarate	0.00343966	4.34295e-07	>0.999999	0.999999	0.326327	0.32555	1.00239	0.00103544	PRODUCED	0.158809	0.384573	0.4356	0.0216977
tartronate (hydroxymalonate)	-0.136933	4.34295e-07	>0.999999	0.999999	0.927883	1.02027	0.90945	-0.041221	CONSUMED	0.728154	0.980726	1.07477	0.0321297
trigonelline (N'-methylnicotinate)	0.0417731	4.34295e-07	>0.999999	0.999999	0.300164	0.291597	1.02938	0.0125749	PRODUCED	0.288959	0.293359	0.318173	0.00024808
urate	0	4.34295e-07	>0.999999	0.999999	0.0479526	0.0479526	1	0	CONSUMED	0.0479526	0.0479526	0.0479526	0
uridine 3'-monophosphate (3'-UMP)	-0.0298871	4.34295e-07	>0.999999	0.999999	1.38805	1.41711	0.979497	-0.00899693	CONSUMED	1.42971	1.36118	1.37327	0.0013379

## Sheet: G vag B1 Vs NYCIII
Metabolite	log2 (avg bact/media)	minus log10 q value	P value	q value	G vag B1 Mean	BL NYC III Mean	Fold change	log fold change	Metabolite Direction	G_vag_B1	G_vag_B1	G_vag_B1	Variance
(3'-5')-adenylyladenosine	0.753711	0.766248	0.1	0.171298	1.17463	0.696645	1.68612	0.22689	PRODUCED	1.15298	1.21427	1.15664	0.00118192
(3'-5')-adenylylcytidine	0.853014	0.766248	0.1	0.171298	1.03208	0.571388	1.80627	0.256783	PRODUCED	1.04603	1.03969	1.01052	0.000358592
(3'-5')-adenylylguanosine	0.316779	0.766248	0.1	0.171298	1.15061	0.923781	1.24555	0.0953598	PRODUCED	1.12485	1.20267	1.12432	0.00203241
(3'-5')-adenylyluridine	0.512743	0.766248	0.1	0.171298	0.996614	0.698515	1.42676	0.154351	PRODUCED	1.00086	1.01403	0.974943	0.000395552
(3'-5')-cytidylyladenosine	1.10929	0.766248	0.1	0.171298	0.172959	0.0801704	2.1574	0.33393	PRODUCED	0.169902	0.175336	0.17364	7.73003e-06
(3'-5')-cytidylylcytidine	0.833458	0.766248	0.1	0.171298	1.07597	0.603818	1.78195	0.250896	PRODUCED	1.07023	1.11106	1.04663	0.00106268
(3'-5')-cytidylylguanosine	0.623829	0.766248	0.1	0.171298	1.05751	0.686268	1.54096	0.187791	PRODUCED	1.21303	0.790066	1.16944	0.0541209
(3'-5')-cytidylyluridine	0.492412	0.766248	0.1	0.171298	1.06441	0.756621	1.40679	0.148231	PRODUCED	1.03263	1.05775	1.10286	0.00126626
(3'-5')-guanylyladenosine	0.888719	0.766248	0.1	0.171298	1.11187	0.600513	1.85153	0.267531	PRODUCED	1.12119	1.11848	1.09594	0.000192025
(3'-5')-guanylylcytidine	1.12191	0.766248	0.1	0.171298	0.960422	0.441301	2.17634	0.337727	PRODUCED	0.949054	1	0.932213	0.0012457
(3'-5')-guanylyluridine	0.612313	0.766248	0.1	0.171298	0.624512	0.408523	1.52871	0.184325	PRODUCED	0.623761	0.627179	0.622596	5.67542e-06
(3'-5')-uridylyladenosine	1.82362	0.766248	0.1	0.171298	0.603768	0.170571	3.53969	0.548965	PRODUCED	0.596132	0.620337	0.594836	0.00020631
(3'-5')-uridylylcytidine	1.1209	0.766248	0.1	0.171298	1.00348	0.461409	2.17483	0.337424	PRODUCED	1.02839	1	0.982064	0.000545576
(3'-5')-uridylylguanosine	1.01495	0.766248	0.1	0.171298	1.22461	0.60599	2.02084	0.305532	PRODUCED	1.18994	1.30257	1.18131	0.00457688
(3'-5')-uridylyluridine	0.885054	0.766248	0.1	0.171298	1.0298	0.557604	1.84683	0.266428	PRODUCED	1.04613	1.04328	1	0.000668148
(N(1) + N(8))-acetylspermidine	0.16978	0.766248	0.1	0.171298	0.535495	0.476043	1.12489	0.0511087	PRODUCED	0.540569	0.56235	0.503565	0.000883208
1-(1-enyl-palmitoyl)-GPE (P-16:0)	-4.00853	0.766248	0.1	0.171298	0.585553	9.42444	0.0621314	-1.20669	CONSUMED	0.657006	0.461666	0.637988	0.0116015
1,2-dipalmitoyl-GPC (16:0/16:0)	-0.422583	0.766248	0.1	0.171298	0.874914	1.17267	0.746088	-0.12721	CONSUMED	0.784837	1.01123	0.82867	0.0144177
12-ketolithocholate	-0.334707	0.766248	0.1	0.171298	5.05936	6.38047	0.792945	-0.100757	CONSUMED	4.69107	5.30139	5.18563	0.105079
13-HODE + 9-HODE	-1.49063	0.766248	0.1	0.171298	41.4751	116.55	0.355856	-0.448726	CONSUMED	31.6837	51.4153	41.3265	97.3505
1-linoleoyl-GPC (18:2)	-3.3596	0.766248	0.1	0.171298	0.763726	7.83933	0.0974223	-1.01134	CONSUMED	0.597745	0.866639	0.826792	0.0210591
1-linoleoyl-GPE (18:2)	-1.56734	0.766248	0.1	0.171298	1.06615	3.15961	0.33743	-0.471817	CONSUMED	1.02554	0.974457	1.19844	0.0137783
1-methyladenine	0.746962	0.766248	0.1	0.171298	0.473959	0.282412	1.67825	0.224858	PRODUCED	0.421778	0.514732	0.485368	0.00225772
1-methylguanidine	-0.694072	0.766248	0.1	0.171298	0.855983	1.38485	0.618107	-0.208937	CONSUMED	0.844245	0.854792	0.868912	0.000153179
1-methylhistidine	2.24839	0.766248	0.1	0.171298	14.4095	3.03262	4.75151	0.676832	PRODUCED	13.3425	13.9622	15.9238	1.81575
1-oleoyl-2-linoleoyl-GPC (18:1/18:2)	-0.196158	0.766248	0.1	0.171298	1.00555	1.152	0.872872	-0.0590496	CONSUMED	0.954136	1.06466	0.997855	0.00309827
1-oleoyl-GPC (18:1)	-4.85423	0.766248	0.1	0.171298	0.0692885	2.00415	0.0345724	-1.46127	CONSUMED	0.0621053	0.0836547	0.0621053	0.000154792
1-oleoyl-GPI (18:1)	-1.01363	0.766248	0.1	0.171298	0.569285	1.14938	0.495297	-0.305134	CONSUMED	0.569285	0.569285	0.569285	0
1-palmitoyl-2-arachidonoyl-GPC (16:0/20:4n6)	0.2147	0.766248	0.1	0.171298	1.14922	0.990314	1.16046	0.0646311	PRODUCED	1.1606	1.19847	1.08859	0.00311535
1-palmitoyl-2-linoleoyl-GPC (16:0/18:2)	-0.2454	0.766248	0.1	0.171298	1.85555	2.19961	0.843582	-0.0738729	CONSUMED	1.76583	1.93695	1.86388	0.00737232
1-palmitoyl-2-oleoyl-GPC (16:0/18:1)	-0.282291	0.766248	0.1	0.171298	0.969032	1.17846	0.822284	-0.0849781	CONSUMED	0.907097	1.03766	0.962343	0.00429499
1-palmitoyl-GPC (16:0)	-4.94208	0.766248	0.1	0.171298	1.38909	42.7017	0.0325301	-1.48771	CONSUMED	1.26383	1.36077	1.54267	0.0200392
1-palmityl-GPC (O-16:0)	-0.348682	0.766248	0.1	0.171298	1.00659	1.28179	0.785301	-0.104964	CONSUMED	0.916376	1	1.10339	0.00877635
1-stearoyl-2-oleoyl-GPC (18:0/18:1)	-0.274908	0.766248	0.1	0.171298	0.953535	1.1537	0.826503	-0.0827555	CONSUMED	0.906384	1.00432	0.949902	0.00240762
1-stearoyl-GPC (18:0)	-4.51593	0.766248	0.1	0.171298	1.12733	25.7919	0.0437088	-1.35943	CONSUMED	1	1.08673	1.29527	0.0230317
1-stearoyl-GPI (18:0)	-3.6534	0.766248	0.1	0.171298	0.886697	11.1573	0.0794726	-1.09978	CONSUMED	0.846574	0.813517	1	0.00990141
1-stearoyl-GPS (18:0)	-3.09443	0.766248	0.1	0.171298	0.125803	1.0745	0.117081	-0.931515	CONSUMED	0.125803	0.125803	0.125803	0
2,3-dihydroxyisovalerate	0.256664	0.766248	0.1	0.171298	0.459428	0.384551	1.19471	0.0772635	PRODUCED	0.431647	0.521861	0.424776	0.00293524
2,6-dihydroxybenzoic acid	0.303233	0.766248	0.1	0.171298	7.66429	6.2114	1.23391	0.0912823	PRODUCED	7.16309	7.90007	7.92972	0.188624
2,8-quinolinediol sulfate	0.379108	0.766248	0.1	0.171298	0.371745	0.285839	1.30054	0.114123	PRODUCED	0.342198	0.352612	0.420424	0.00180436
2-aminoheptanoate	1.20194	0.766248	0.1	0.171298	2.58221	1.12246	2.30049	0.361821	PRODUCED	2.04954	2.67354	3.02354	0.243426
2'-AMP	0.432233	0.766248	0.1	0.171298	1.88876	1.39979	1.34932	0.130115	PRODUCED	1.86925	1.89165	1.90539	0.000332735
2'-deoxyadenosine	0.725084	0.766248	0.1	0.171298	2.01742	1.22046	1.653	0.218272	PRODUCED	1.9259	2.2037	1.92266	0.0260267
2'-deoxyadenosine 5'-monophosphate	-0.495427	0.766248	0.1	0.171298	3.33709	4.70442	0.709352	-0.149138	CONSUMED	3.35941	3.31875	3.3331	0.00042527
2'-deoxycytidine	2.60998	0.766248	0.1	0.171298	15.8518	2.59654	6.10497	0.785684	PRODUCED	15.6386	15.1227	16.794	0.732447
2'-deoxyguanosine	3.19165	0.766248	0.1	0.171298	2.1802	0.238624	9.13655	0.960782	PRODUCED	2.10769	2.21196	2.22096	0.003964
2'-deoxyuridine	1.28321	0.766248	0.1	0.171298	39.6512	16.2919	2.43379	0.386283	PRODUCED	39.2596	39.8029	39.891	0.116918
2-hydroxy-3-methylvalerate	5.6344	0.766248	0.1	0.171298	9.31523	0.187529	49.6734	1.69612	PRODUCED	9.1277	9.62816	9.18982	0.0744105
2-hydroxy-4-(methylthio)butanoic acid	7.63674	0.766248	0.1	0.171298	1.62933	0.00818693	199.016	2.29889	PRODUCED	1.57055	1.64788	1.66956	0.00270874
2-hydroxybutyrate/2-hydroxyisobutyrate	-0.149332	0.766248	0.1	0.171298	0.97915	1.08593	0.901668	-0.0449535	CONSUMED	1.00186	0.998142	0.937449	0.00130765
2-isopropylmalate	-0.107981	0.766248	0.1	0.171298	0.263143	0.283595	0.927885	-0.0325057	CONSUMED	0.262014	0.265561	0.261856	4.3879e-06
2-keto-3-deoxy-gluconate	0.562553	0.766248	0.1	0.171298	0.728066	0.492976	1.47688	0.169345	PRODUCED	0.741823	0.720388	0.721988	0.000142572
2-methylcitrate/homocitrate	-0.402202	0.766248	0.1	0.171298	0.745783	0.985569	0.756702	-0.121075	CONSUMED	0.763362	0.729735	0.744251	0.000284452
2-oxoarginine	2.03415	0.766248	0.1	0.171298	4.19775	1.02489	4.0958	0.612339	PRODUCED	3.82686	4.72661	4.03979	0.221101
2-piperidinone	-0.77293	0.766248	0.1	0.171298	0.27685	0.473064	0.585228	-0.232675	CONSUMED	0.324639	0.318772	0.18714	0.00604461
2-pyrrolidinone	-0.182591	0.766248	0.1	0.171298	0.26409	0.299721	0.881119	-0.0549655	CONSUMED	0.266973	0.281708	0.243588	0.000369517
2S,3R-dihydroxybutyrate	0.158307	0.766248	0.1	0.171298	0.201224	0.180312	1.11598	0.0476552	PRODUCED	0.199975	0.200736	0.202962	2.41057e-06
3-(4-hydroxyphenyl)lactate (HPLA)	5.30363	0.766248	0.1	0.171298	8.89479	0.225209	39.4957	1.59655	PRODUCED	8.83137	8.96301	8.89	0.00434944
3-amino-2-piperidone	-0.376916	0.766248	0.1	0.171298	0.309212	0.401531	0.770082	-0.113463	CONSUMED	0.305694	0.316142	0.305801	3.60147e-05
3'-AMP	0.298773	0.766248	0.1	0.171298	1.1315	0.919847	1.2301	0.0899397	PRODUCED	1.09799	1.17275	1.12376	0.00144216
3-formylindole	2.91496	0.766248	0.1	0.171298	6.81422	0.903498	7.54204	0.877489	PRODUCED	6.59151	6.9265	6.92465	0.0371995
3-hydroxy-3-methylglutarate	0.161652	0.766248	0.1	0.171298	0.364378	0.325755	1.11857	0.0486621	PRODUCED	0.34398	0.361098	0.388058	0.000493778
3-indoleglyoxylic acid	3.349	0.766248	0.1	0.171298	7.52244	0.738259	10.1894	1.00815	PRODUCED	7.43136	7.69318	7.44278	0.0218971
3-indoxyl sulfate	0.458011	0.766248	0.1	0.171298	1.40221	1.0208	1.37365	0.137875	PRODUCED	1.42392	1.3939	1.38881	0.00035998
3-methyl-2-oxobutyrate	5.04297	0.766248	0.1	0.171298	8.84954	0.268432	32.9675	1.51809	PRODUCED	8.05443	9.59213	8.90205	0.593196
3-methyl-2-oxovalerate	4.10247	0.766248	0.1	0.171298	5.14292	0.299395	17.1777	1.23497	PRODUCED	5.12066	5.1821	5.12601	0.00115845
3-methylhistidine	1.83311	0.766248	0.1	0.171298	17.309	4.85792	3.56304	0.551821	PRODUCED	17.023	16.5575	18.3464	0.861372
3-phosphoglycerate	-1.30808	0.766248	0.1	0.171298	0.571462	1.41501	0.403858	-0.393772	CONSUMED	0.559229	0.558765	0.596391	0.000466151
4-allylcatechol sulfate	0.563416	0.766248	0.1	0.171298	1.07379	0.726631	1.47776	0.169605	PRODUCED	1.11802	1.00928	1.09407	0.00326457
4-ethylphenyl sulfate	0.251666	0.766248	0.1	0.171298	5.09508	4.27949	1.19058	0.075759	PRODUCED	5.24852	4.97347	5.06324	0.0196727
4-guanidinobutanoate	-1.29451	0.766248	0.1	0.171298	0.263276	0.6458	0.407674	-0.389687	CONSUMED	0.251753	0.272876	0.2652	0.000114324
4-hydroxyphenylpyruvate	5.05153	0.766248	0.1	0.171298	5.0542	0.152402	33.1636	1.52066	PRODUCED	4.56434	5.35639	5.24188	0.183253
4-methyl-2-oxopentanoate	4.49917	0.766248	0.1	0.171298	7.3771	0.326212	22.6144	1.35439	PRODUCED	7.25631	7.4705	7.40448	0.0120316
4-methylcatechol sulfate	0.467173	0.766248	0.1	0.171298	0.412587	0.298458	1.3824	0.140633	PRODUCED	0.416409	0.420142	0.40121	0.000100564
4-quinolinecarboxylic acid	-1.01267	0.766248	0.1	0.171298	0.416304	0.839951	0.495628	-0.304844	CONSUMED	0.376824	0.376824	0.495264	0.00467601
5-(2-hydroxyethyl)-4-methylthiazole	-0.190908	0.766248	0.1	0.171298	0.331088	0.377931	0.876054	-0.0574691	CONSUMED	0.31895	0.340076	0.334238	0.000119023
5,6-dihydrouridine	-2.69037	0.766248	0.1	0.171298	0.159674	1.03066	0.154923	-0.809883	CONSUMED	0.159674	0.159674	0.159674	0
5-hydroxylysine	0.172157	0.766248	0.1	0.171298	1.1017	0.977776	1.12674	0.0518245	PRODUCED	1.1204	1.10126	1.08345	0.000341624
5-methylthioadenosine (MTA)	-3.90631	0.766248	0.1	0.171298	0.125284	1.87851	0.0666936	-1.17592	CONSUMED	0.125284	0.125284	0.125284	0
5-methyluridine (ribothymidine)	-3.92925	0.766248	0.1	0.171298	0.248852	3.79107	0.0656416	-1.18282	CONSUMED	0.248852	0.248852	0.248852	0
5-oxoproline	0.166142	0.766248	0.1	0.171298	0.578219	0.515322	1.12205	0.0500139	PRODUCED	0.563484	0.611945	0.559229	0.000857585
6-oxolithocholate	-0.187638	0.766248	0.1	0.171298	3.05322	3.47731	0.878042	-0.0564847	CONSUMED	2.85416	3.19249	3.11302	0.0312991
6-oxopiperidine-2-carboxylate	-0.269498	0.766248	0.1	0.171298	0.764127	0.92107	0.829608	-0.081127	CONSUMED	0.776142	0.76013	0.756111	0.000112295
6-phosphogluconate	-0.264252	0.766248	0.1	0.171298	0.766846	0.920993	0.83263	-0.0795478	CONSUMED	0.757542	0.85015	0.692847	0.00625102
7-ketodeoxycholate	-0.106649	0.766248	0.1	0.171298	1.0812	1.16416	0.928743	-0.0321045	CONSUMED	1.08255	1.08674	1.07432	3.9888e-05
7-methylguanine	0.986286	0.766248	0.1	0.171298	1.16356	0.587335	1.98108	0.296902	PRODUCED	1.15236	1.21212	1.12619	0.00193992
acetylcarnitine (C2)	0.528849	0.766248	0.1	0.171298	5.69088	3.94439	1.44278	0.159199	PRODUCED	5.63025	5.85182	5.59057	0.0198198
adenine	0.636263	0.766248	0.1	0.171298	0.99665	0.641222	1.5543	0.191534	PRODUCED	0.989951	0.991809	1.00819	0.000100746
adenosine	-7.36421	0.766248	0.1	0.171298	0.0315737	5.20204	0.00606948	-2.21685	CONSUMED	0.0288031	0.0355553	0.0303626	1.24979e-05
adenosine-2',3'-cyclic monophosphate	2.12574	0.766248	0.1	0.171298	0.0198092	0.00453897	4.36426	0.63991	PRODUCED	0.0189837	0.020218	0.020226	5.11138e-07
adipate	0.682592	0.766248	0.1	0.171298	0.999691	0.622853	1.60502	0.205481	PRODUCED	0.835433	1.11236	1.05128	0.0211684
alanylhistidine	-0.531837	0.766248	0.1	0.171298	2.48782	3.59681	0.691674	-0.160099	CONSUMED	2.41062	2.59717	2.45566	0.00947538
alanylleucine	-1.32781	0.766248	0.1	0.171298	1.3072	3.28135	0.398373	-0.39971	CONSUMED	1.3152	1.32609	1.28032	0.000571753
alanyllysine	-0.33949	0.766248	0.1	0.171298	2.24635	2.84233	0.790321	-0.102197	CONSUMED	2.2707	2.29495	2.17341	0.00413805
alanylproline	3.38449	0.766248	0.1	0.171298	0.238601	0.0228475	10.4432	1.01883	PRODUCED	0.243943	0.218153	0.253709	0.000337459
allo-threonine	2.25997	0.766248	0.1	0.171298	1.3079	0.273059	4.78982	0.680319	PRODUCED	1.08519	1.45356	1.38496	0.0383765
alpha-glutamylglutamate	-2.72966	0.766248	0.1	0.171298	0.13552	0.898906	0.150761	-0.82171	CONSUMED	0.129117	0.146172	0.131272	8.62601e-05
alpha-hydroxyisocaproate	5.38556	0.766248	0.1	0.171298	6.37462	0.152489	41.8038	1.62122	PRODUCED	6.51517	6.3425	6.26618	0.0162716
alpha-hydroxyisovalerate	2.87471	0.766248	0.1	0.171298	2.47815	0.337874	7.33456	0.865374	PRODUCED	2.26517	2.53759	2.63171	0.036237
alpha-ketoglutarate	4.16619	0.766248	0.1	0.171298	4.03848	0.224941	17.9535	1.25415	PRODUCED	4.0806	3.92464	4.11018	0.00993768
AMP	0.214994	0.766248	0.1	0.171298	1.11502	0.960647	1.1607	0.0647197	PRODUCED	1.11157	1.16364	1.06986	0.00220748
anthranilate	-1.55836	0.766248	0.1	0.171298	0.0358247	0.105511	0.339536	-0.469115	CONSUMED	0.0342792	0.0389401	0.0342549	7.27938e-06
arabonate/xylonate	-0.190832	0.766248	0.1	0.171298	0.393182	0.448787	0.8761	-0.0574461	CONSUMED	0.389505	0.413921	0.376121	0.000367351
arachidonate (20:4n6)	-1.12764	0.766248	0.1	0.171298	3.20699	7.00729	0.457665	-0.339452	CONSUMED	3.70974	2.8499	3.06133	0.200745
arginine	0.438805	0.766248	0.1	0.171298	1.03801	0.765791	1.35548	0.132093	PRODUCED	1.06466	1.02314	1.02624	0.000534902
asparagine	0.459843	0.766248	0.1	0.171298	0.89892	0.653573	1.37539	0.138427	PRODUCED	0.913122	0.895831	0.887805	0.000167391
aspartate	0.262356	0.766248	0.1	0.171298	0.968855	0.807759	1.19944	0.078977	PRODUCED	0.977579	0.952996	0.975991	0.000189263
aspartylaspartate	-0.905813	0.766248	0.1	0.171298	0.978647	1.83359	0.533732	-0.272677	CONSUMED	1.03126	0.904683	1	0.00434727
azelate (C9-DC)	0.203071	0.766248	0.1	0.171298	3.48723	3.02935	1.15115	0.0611306	PRODUCED	3.56553	3.41983	3.47633	0.00539602
behenoyl sphingomyelin (d18:1/22:0)	0.192939	0.766248	0.1	0.171298	1.23549	1.08083	1.14309	0.0580806	PRODUCED	1.24938	1.25241	1.20468	0.000714141
beta-citrylglutamate	-0.490584	0.766248	0.1	0.171298	12.7854	17.9636	0.711737	-0.147681	CONSUMED	12.3005	13.3302	12.7255	0.267761
bilirubin degradation product, C16H18N2O5 (1)*	-0.992018	0.766248	0.1	0.171298	0.0984131	0.19574	0.502774	-0.298627	CONSUMED	0.113402	0.0909189	0.0909189	0.000168491
butyrate/isobutyrate (4:0)	-4.39811	0.766248	0.1	0.171298	0.0508932	1.07306	0.0474282	-1.32396	CONSUMED	0.0964033	0.0370261	0.0192503	0.00163237
caproate (6:0)	-3.04053	0.766248	0.1	0.171298	0.108045	0.888983	0.121537	-0.91529	CONSUMED	0.0792017	0.0812488	0.163684	0.00232282
carboxymethylarginine	-0.813364	0.766248	0.1	0.171298	0.356085	0.625749	0.569054	-0.244847	CONSUMED	0.362333	0.362176	0.343746	0.000114191
catechol sulfate	0.443557	0.766248	0.1	0.171298	1.25993	0.92645	1.35995	0.133524	PRODUCED	1.26376	1.2399	1.27613	0.000339245
chenodeoxycholate	-0.454411	0.766248	0.1	0.171298	3.98387	5.45879	0.729808	-0.136791	CONSUMED	3.72852	4.17623	4.04686	0.053087
cholate	-0.44562	0.766248	0.1	0.171298	0.818924	1.11529	0.734269	-0.134145	CONSUMED	0.884079	0.757864	0.814829	0.00399512
citraconate/glutaconate	4.01801	0.766248	0.1	0.171298	1.26237	0.0779196	16.201	1.20954	PRODUCED	1.07014	1.20203	1.51495	0.0521961
citrate	-0.109549	0.766248	0.1	0.171298	0.119423	0.128844	0.926878	-0.0329774	CONSUMED	0.113972	0.123948	0.120349	2.55228e-05
CMP	-1.09746	0.766248	0.1	0.171298	1.02848	2.20072	0.46734	-0.330367	CONSUMED	0.0960205	1.68111	1.30831	0.68686
cortisol	0.35107	0.766248	0.1	0.171298	1.21716	0.954255	1.27551	0.105683	PRODUCED	1.33722	1.0931	1.22116	0.014911
cyclo(gly-phe)	-0.227684	0.766248	0.1	0.171298	1.46683	1.71759	0.854005	-0.0685398	CONSUMED	1.42781	1.45803	1.51465	0.0019434
cyclo(gly-pro)	-0.150566	0.766248	0.1	0.171298	0.450926	0.500529	0.900897	-0.0453247	CONSUMED	0.450326	0.457773	0.444678	4.31375e-05
cyclo(his-phe)	-0.113386	0.766248	0.1	0.171298	2.17163	2.34919	0.924416	-0.0341325	CONSUMED	2.25781	2.12622	2.13086	0.00557639
cyclo(his-pro)	0.437648	0.766248	0.1	0.171298	0.146339	0.108048	1.35439	0.131745	PRODUCED	0.144752	0.143735	0.150531	1.34366e-05
cyclo(leu-pro)	0.313959	0.766248	0.1	0.171298	1.45029	1.16665	1.24311	0.0945111	PRODUCED	1.78772	1.23022	1.33291	0.0880351
cyclo(pro-arg) (D,L)	-0.0249681	0.766248	0.1	0.171298	0.367912	0.374335	0.982842	-0.00751615	CONSUMED	0.376659	0.366093	0.360985	6.3905e-05
cysteine	-0.76638	0.766248	0.1	0.171298	1.26481	2.15143	0.587891	-0.230703	CONSUMED	0.976171	1.46735	1.3509	0.0658732
cysteine s-sulfate	-0.404664	0.766248	0.1	0.171298	3.12887	4.14194	0.755412	-0.121816	CONSUMED	3.45914	3.08363	2.84384	0.0961808
cysteine sulfinic acid	-1.36351	0.766248	0.1	0.171298	0.465074	1.19668	0.388636	-0.410457	CONSUMED	0.37697	0.601295	0.416957	0.0143169
cysteine-glutathione disulfide	1.06221	0.766248	0.1	0.171298	4.18259	2.00304	2.08812	0.319756	PRODUCED	4.46857	4.07851	4.00069	0.062852
cysteinylglycine	-1.92636	0.766248	0.1	0.171298	0.229841	0.873612	0.263093	-0.579891	CONSUMED	0.171464	0.303886	0.214174	0.00456802
cystine	1.22618	0.766248	0.1	0.171298	15.3533	6.5627	2.33947	0.369118	PRODUCED	16.0408	14.7863	15.2327	0.404367
cytidine	0.760389	0.766248	0.1	0.171298	1.08465	0.64031	1.69395	0.2289	PRODUCED	1.07432	1.14964	1.02999	0.00365897
cytidine 2' or 3'-monophosphate (2' or 3'-CMP)	-0.130964	0.766248	0.1	0.171298	1.69712	1.85839	0.913221	-0.0394241	CONSUMED	1.71352	1.68403	1.69382	0.000225536
cytosine	0.2119	0.766248	0.1	0.171298	6.46062	5.5781	1.15821	0.0637882	PRODUCED	6.37484	6.54622	6.46081	0.00734261
daidzein	-0.618997	0.766248	0.1	0.171298	0.704461	1.08192	0.651123	-0.186337	CONSUMED	0.633348	0.846391	0.633645	0.015108
deoxycholate	6.58864	0.766248	0.1	0.171298	2.64485	0.0274803	96.2452	1.98338	PRODUCED	4.22928	2.29083	1.41445	2.07482
diacetylspermidine	4.02668	0.766248	0.1	0.171298	0.996499	0.06114	16.2986	1.21215	PRODUCED	0.961493	0.992355	1.03565	0.00138768
dihomolinoleate (20:2n6)	-1.31503	0.766248	0.1	0.171298	2.4835	6.17912	0.401918	-0.395862	CONSUMED	2.44793	2.60175	2.40083	0.0110419
dihomolinolenate (20:3n3 or 3n6)	-1.6856	0.766248	0.1	0.171298	0.948094	3.04977	0.310874	-0.507416	CONSUMED	1.03112	0.813163	1	0.013897
dihydroorotate	2.66985	0.766248	0.1	0.171298	1.54112	0.242177	6.36362	0.803704	PRODUCED	1.57029	1.42771	1.62536	0.0104046
dimethylarginine (ADMA + SDMA)	0.271365	0.766248	0.1	0.171298	2.21129	1.83213	1.20695	0.0816889	PRODUCED	2.22399	2.19225	2.21764	0.000282088
eicosenoate (20:1n9 or 1n11)	-1.16729	0.766248	0.1	0.171298	2.01523	4.52598	0.445258	-0.351388	CONSUMED	2.04517	2.24997	1.75055	0.0630265
erythronate	-0.175302	0.766248	0.1	0.171298	0.340229	0.384187	0.885582	-0.0527713	CONSUMED	0.329867	0.33792	0.352899	0.000136622
formiminoglutamate	-1.18864	0.766248	0.1	0.171298	0.363903	0.829471	0.438717	-0.357815	CONSUMED	0.401557	0.369845	0.320307	0.0016769
fructose	-0.487147	0.766248	0.1	0.171298	0.20619	0.28901	0.713434	-0.146646	CONSUMED	0.203826	0.204919	0.209825	1.02085e-05
fructosyllysine	-1.21659	0.766248	0.1	0.171298	0.188931	0.439071	0.430298	-0.366231	CONSUMED	0.186466	0.193904	0.186424	1.85488e-05
fumarate	1.58102	0.766248	0.1	0.171298	1.96244	0.655937	2.9918	0.475933	PRODUCED	2.10466	1.97346	1.80918	0.0219187
galactonate	-0.719438	0.766248	0.1	0.171298	0.227951	0.37533	0.607334	-0.216572	CONSUMED	0.215392	0.204935	0.263526	0.00097654
gamma-glutamyl-alpha-lysine	-0.757372	0.766248	0.1	0.171298	0.708854	1.19825	0.591573	-0.227992	CONSUMED	0.84978	0.73266	0.544122	0.0237816
gamma-glutamyl-epsilon-lysine	0.38551	0.766248	0.1	0.171298	1.90869	1.46112	1.30632	0.11605	PRODUCED	1.81359	1.74847	2.16401	0.0499514
gamma-glutamylglutamine	-0.441013	0.766248	0.1	0.171298	0.409768	0.556284	0.736617	-0.132758	CONSUMED	0.435643	0.489794	0.303868	0.00914432
gamma-glutamylhistidine	0.908416	0.766248	0.1	0.171298	0.941664	0.50169	1.87698	0.273461	PRODUCED	0.882903	1.0597	0.882388	0.0104495
gamma-glutamylleucine	-1.32714	0.766248	0.1	0.171298	0.45309	1.13682	0.398558	-0.399509	CONSUMED	0.457344	0.464286	0.437639	0.000191087
gamma-glutamylmethionine	0.642611	0.766248	0.1	0.171298	1.36266	0.872856	1.56115	0.193445	PRODUCED	1.2183	1.51537	1.35432	0.0221148
gluconate	-3.39471	0.766248	0.1	0.171298	0.0498233	0.524014	0.0950802	-1.02191	CONSUMED	0.0508258	0.0531398	0.0455044	1.53284e-05
glucose	-1.20675	0.766248	0.1	0.171298	0.959267	2.21415	0.433243	-0.363268	CONSUMED	0.970306	0.96213	0.945366	0.000161639
glucose 6-phosphate	2.4017	0.766248	0.1	0.171298	1.18497	0.224245	5.28427	0.722985	PRODUCED	1.15134	1.37336	1.03021	0.0302865
glucuronate	0.655454	0.766248	0.1	0.171298	0.84114	0.534019	1.57511	0.197311	PRODUCED	0.916497	0.903698	0.703225	0.0143064
glutamate	0.290245	0.766248	0.1	0.171298	0.82868	0.677664	1.22285	0.0873725	PRODUCED	0.840873	0.820601	0.824567	0.000115436
glutamine	2.28985	0.766248	0.1	0.171298	8.87795	1.81551	4.89005	0.689313	PRODUCED	8.82912	8.64133	9.1634	0.0699269
glutathione, oxidized (GSSG)	1.39863	0.766248	0.1	0.171298	0.22945	0.0870281	2.63651	0.421029	PRODUCED	0.245742	0.164567	0.278041	0.00341815
glycerate	0.165342	0.766248	0.1	0.171298	0.556766	0.496478	1.12143	0.049773	PRODUCED	0.548143	0.535935	0.586219	0.000687879
glycerol 3-phosphate	-0.511026	0.766248	0.1	0.171298	6.63621	9.45703	0.701723	-0.153834	CONSUMED	7.23564	6.24796	6.42504	0.277321
glycerophosphoethanolamine	3.41374	0.766248	0.1	0.171298	0.0476165	0.00446806	10.6571	1.02764	PRODUCED	0.0473665	0.0486161	0.046867	8.1174e-07
glycerophosphoglycerol	2.45773	0.766248	0.1	0.171298	1.05511	0.192066	5.4935	0.739849	PRODUCED	0.942737	1.18636	1.03625	0.015105
glycerophosphorylcholine (GPC)	5.16378	0.766248	0.1	0.171298	0.353955	0.00987407	35.8469	1.55445	PRODUCED	0.351208	0.360119	0.350538	2.86105e-05
glycine	0.452834	0.766248	0.1	0.171298	1.23164	0.899843	1.36873	0.136317	PRODUCED	1.2483	1.22673	1.21989	0.000220012
glycochenodeoxycholate	-0.197611	0.766248	0.1	0.171298	1.97511	2.26505	0.871993	-0.059487	CONSUMED	1.86264	2.07856	1.98413	0.0117163
glycocholate	0.692733	0.766248	0.1	0.171298	1.15563	0.714966	1.61634	0.208534	PRODUCED	1.06362	1.31072	1.09256	0.0182485
glycohyocholate	-0.0970602	0.766248	0.1	0.171298	2.35355	2.51734	0.934936	-0.029218	CONSUMED	2.23027	2.36615	2.46425	0.0138054
glycylisoleucine	-0.27538	0.766248	0.1	0.171298	0.829852	1.00438	0.826233	-0.0828975	CONSUMED	0.819997	0.875026	0.794533	0.00169263
glycylleucine	-0.407094	0.766248	0.1	0.171298	1.42683	1.89199	0.754141	-0.122548	CONSUMED	1.44359	1.43395	1.40295	0.000450927
glycylproline	2.94063	0.766248	0.1	0.171298	0.218283	0.0284317	7.67745	0.885217	PRODUCED	0.218199	0.22691	0.209741	7.36968e-05
glycylvaline	-0.662292	0.766248	0.1	0.171298	0.620581	0.982128	0.631874	-0.19937	CONSUMED	0.596844	0.64215	0.622748	0.000516678
guanine	7.08204	0.766248	0.1	0.171298	1.08563	0.00801263	135.49	2.13191	PRODUCED	1.03574	1.16938	1.05176	0.00532535
guanosine	-8.03792	0.766248	0.1	0.171298	0.0360329	9.47012	0.00380491	-2.41966	CONSUMED	0.0343589	0.0382596	0.0354803	4.03281e-06
guanosine 2'-monophosphate (2'-GMP)	0.29547	0.766248	0.1	0.171298	1.16521	0.949417	1.22729	0.0889454	PRODUCED	1.18294	1.14744	1.16523	0.000315135
guanosine-2',3'-cyclic monophosphate	2.97069	0.766248	0.1	0.171298	0.0512785	0.00654134	7.83913	0.894268	PRODUCED	0.0526064	0.0517255	0.0495034	2.55695e-06
harmane	-0.735492	0.766248	0.1	0.171298	0.287756	0.479104	0.600613	-0.221405	CONSUMED	0.19547	0.368436	0.299363	0.00758037
heptanoate (7:0)	-1.2263	0.766248	0.1	0.171298	0.412753	0.965707	0.427411	-0.369155	CONSUMED	0.412753	0.412753	0.412753	0
hippurate	-1.05947	0.766248	0.1	0.171298	0.887728	1.85018	0.479807	-0.318933	CONSUMED	0.887728	0.887728	0.887728	1.84889e-32
histidine	0.879924	0.766248	0.1	0.171298	1.09851	0.596927	1.84028	0.264883	PRODUCED	1.1026	1.09938	1.09356	2.09755e-05
histidine betaine (hercynine)	-0.167989	0.766248	0.1	0.171298	1.13541	1.27562	0.890083	-0.0505697	CONSUMED	1.06728	1.21162	1.12732	0.00525701
histidylalanine	-2.3511	0.766248	0.1	0.171298	0.400461	2.04321	0.195997	-0.707752	CONSUMED	0.417423	0.363204	0.420756	0.00104385
homocitrulline	-1.04489	0.766248	0.1	0.171298	0.21725	0.448234	0.484681	-0.314544	CONSUMED	0.18862	0.18862	0.27451	0.00245904
homostachydrine	0.234972	0.766248	0.1	0.171298	29.9538	25.4518	1.17688	0.0707336	PRODUCED	28.3999	33.7978	27.6637	11.2178
hydroxyproline	0.788641	0.766248	0.1	0.171298	4.10894	2.37862	1.72745	0.237405	PRODUCED	4.28496	4.03286	4.00901	0.0233791
hypotaurine	-0.154492	0.766248	0.1	0.171298	7.14307	7.95045	0.898449	-0.0465068	CONSUMED	7.07465	7.41858	6.93598	0.0617364
indoleacetate	3.79974	0.766248	0.1	0.171298	2.23765	0.160677	13.9263	1.14384	PRODUCED	2.23184	2.22679	2.25431	0.00021466
indolelactate	5.59667	0.766248	0.1	0.171298	14.1014	0.291406	48.391	1.68476	PRODUCED	14.069	14.0911	14.1441	0.00149089
indolepropionate	0.361504	0.766248	0.1	0.171298	1.21657	0.94692	1.28476	0.108823	PRODUCED	1.15198	1.24199	1.25573	0.0031757
inosine	-9.9559	0.766248	0.1	0.171298	0.00637987	6.33633	0.00100687	-2.99703	CONSUMED	0.00637987	0.00637987	0.00637987	0
Isobar: hexose diphosphates	0.956834	0.766248	0.1	0.171298	0.855926	0.440961	1.94105	0.288036	PRODUCED	0.630646	0.981137	0.955993	0.0382211
isocitric lactone	1.80173	0.766248	0.1	0.171298	0.759174	0.217754	3.48638	0.542375	PRODUCED	0.903305	0.769737	0.604482	0.0224075
isoleucine	0.455947	0.766248	0.1	0.171298	1.15615	0.842872	1.37168	0.137254	PRODUCED	1.13386	1.22478	1.10981	0.0036774
isoleucylglycine	-1.23939	0.766248	0.1	0.171298	0.539355	1.27341	0.423553	-0.373092	CONSUMED	0.534878	0.546728	0.536459	4.13975e-05
isoursodeoxycholate	-0.18763	0.766248	0.1	0.171298	1.13488	1.2925	0.878047	-0.0564822	CONSUMED	1.14478	1.12131	1.13854	0.000147853
isovalerate (C5)	-4.16457	0.766248	0.1	0.171298	0.0527828	0.946569	0.0557622	-1.25366	CONSUMED	0.073062	0.0426433	0.0426433	0.000308433
kynurenate	1.52039	0.766248	0.1	0.171298	1.57536	0.549158	2.86868	0.457682	PRODUCED	1.53923	1.58026	1.60658	0.00115207
kynurenine	-0.45164	0.766248	0.1	0.171298	0.980241	1.34057	0.731211	-0.135957	CONSUMED	0.940722	1.00609	0.99391	0.0012084
lactate	2.32443	0.766248	0.1	0.171298	4.39606	0.877692	5.00866	0.699722	PRODUCED	4.71648	4.70043	3.77128	0.292832
lanthionine	1.56505	0.766248	0.1	0.171298	1.31863	0.445653	2.95887	0.471126	PRODUCED	1.6778	1.0243	1.25379	0.109919
leucine	0.226764	0.766248	0.1	0.171298	1.0044	0.858306	1.17021	0.0682628	PRODUCED	1.04638	0.937339	1.02947	0.00344386
leucylalanine	-0.515926	0.766248	0.1	0.171298	0.806171	1.15275	0.699344	-0.155309	CONSUMED	0.806171	0.806171	0.806171	0
leucylglutamine	-2.47698	0.766248	0.1	0.171298	0.582364	3.2422	0.17962	-0.745645	CONSUMED	0.625964	0.598747	0.522382	0.00288365
leucylglycine	-6.23554	0.766248	0.1	0.171298	0.00936436	0.705606	0.0132714	-1.87708	CONSUMED	0.00936436	0.00936436	0.00936436	0
leu-val-val	-0.11854	0.766248	0.1	0.171298	1.428	1.55029	0.921119	-0.0356842	CONSUMED	1.35053	1.48884	1.44463	0.00499003
lysine	0.0927955	0.766248	0.1	0.171298	0.597931	0.560682	1.06643	0.0279342	PRODUCED	0.614925	0.587914	0.590953	0.000218912
lysylalanine	-1.37573	0.766248	0.1	0.171298	0.868762	2.25443	0.385357	-0.414137	CONSUMED	0.90549	0.815724	0.885071	0.00221396
lysylleucine	-0.938146	0.766248	0.1	0.171298	1.1452	2.19428	0.521903	-0.28241	CONSUMED	1.19153	1.05931	1.18476	0.00554471
malate	-0.426989	0.766248	0.1	0.171298	1.36995	1.84179	0.743813	-0.128537	CONSUMED	1.39645	1.34331	1.37008	0.00070613
mannitol/sorbitol	0.283143	0.766248	0.1	0.171298	0.880935	0.723952	1.21684	0.0852346	PRODUCED	0.868917	0.846287	0.927602	0.00176137
mannonate	-0.2992	0.766248	0.1	0.171298	0.274247	0.337451	0.812703	-0.0900683	CONSUMED	0.26014	0.251979	0.310622	0.00100901
methionine sulfoxide	-0.890184	0.766248	0.1	0.171298	0.319928	0.59296	0.539545	-0.267972	CONSUMED	0.315435	0.319397	0.324954	2.28645e-05
methyl-4-hydroxybenzoate sulfate	0.855946	0.766248	0.1	0.171298	1.31773	0.728049	1.80995	0.257666	PRODUCED	1.22214	1.44523	1.28581	0.013207
methylsuccinate	1.21652	0.766248	0.1	0.171298	0.691085	0.297388	2.32385	0.366208	PRODUCED	0.53984	0.532396	1.00102	0.0720581
methylthioadenosine sulfoxide	-1.36083	0.766248	0.1	0.171298	0.208118	0.534516	0.389358	-0.409651	CONSUMED	0.208118	0.208118	0.208118	0
mevalonate	-0.293996	0.766248	0.1	0.171298	0.221418	0.271466	0.81564	-0.0885015	CONSUMED	0.190076	0.237226	0.236954	0.000736779
N(1)-acetylspermine	0.814463	0.766248	0.1	0.171298	1.00206	0.569789	1.75864	0.245178	PRODUCED	0.974365	1.03069	1.00111	0.000793885
N,N,N-trimethyl-5-aminovalerate	0.151148	0.766248	0.1	0.171298	0.662677	0.596763	1.11045	0.0455001	PRODUCED	0.665737	0.645957	0.676337	0.000237757
N1,N12-diacetylspermine	1.80449	0.766248	0.1	0.171298	0.483801	0.138504	3.49305	0.543204	PRODUCED	0.463193	0.499165	0.489045	0.00034412
N1-methylinosine	-3.5919	0.766248	0.1	0.171298	0.174747	2.10707	0.0829336	-1.08127	CONSUMED	0.174747	0.174747	0.174747	0
N2,N2-dimethylguanosine	-3.72502	0.766248	0.1	0.171298	0.236324	3.12501	0.0756235	-1.12134	CONSUMED	0.236324	0.236324	0.236324	0
N2,N5-diacetylornithine	-0.859038	0.766248	0.1	0.171298	0.523994	0.950435	0.55132	-0.258596	CONSUMED	0.585982	0.493	0.493	0.00288191
N4-acetylcytidine	-2.29435	0.766248	0.1	0.171298	0.363225	1.78174	0.20386	-0.690668	CONSUMED	0.363225	0.363225	0.363225	4.62223e-33
N6,N6,N6-trimethyllysine	0.309214	0.766248	0.1	0.171298	0.802116	0.647373	1.23903	0.0930827	PRODUCED	0.844619	0.772762	0.788969	0.0014205
N6-acetyllysine	0.640971	0.766248	0.1	0.171298	0.679377	0.435672	1.55938	0.192952	PRODUCED	0.678859	0.679889	0.679382	2.65613e-07
N6-carboxymethyllysine	-1.2085	0.766248	0.1	0.171298	0.0474694	0.109701	0.432718	-0.363795	CONSUMED	0.0288758	0.0846567	0.0288758	0.00103717
N6-methyladenosine	-5.50104	0.766248	0.1	0.171298	0.0499801	2.26347	0.0220811	-1.65598	CONSUMED	0.0499801	0.0499801	0.0499801	7.22224e-35
N6-succinyladenosine	-1.2986	0.766248	0.1	0.171298	0.163252	0.401583	0.40652	-0.390918	CONSUMED	0.163252	0.163252	0.163252	0
N-acetylarginine	0.471847	0.766248	0.1	0.171298	0.286848	0.206829	1.38688	0.14204	PRODUCED	0.273056	0.31067	0.276818	0.000429153
N-acetylasparagine	0.263532	0.766248	0.1	0.171298	0.269014	0.224101	1.20041	0.079331	PRODUCED	0.260142	0.279724	0.267175	9.8394e-05
N-acetylaspartate (NAA)	2.71224	0.766248	0.1	0.171298	1.68589	0.257254	6.5534	0.816467	PRODUCED	1.62966	1.89176	1.53626	0.0339659
N-acetyl-cadaverine	1.83588	0.766248	0.1	0.171298	0.649377	0.181904	3.56988	0.552654	PRODUCED	0.631755	0.801104	0.515272	0.0206579
N-acetylcysteine	2.58548	0.766248	0.1	0.171298	0.345813	0.0576147	6.00217	0.778308	PRODUCED	0.290761	0.417135	0.329543	0.00419112
N-acetylglutamate	3.24417	0.766248	0.1	0.171298	3.7711	0.397994	9.47528	0.976592	PRODUCED	3.7163	3.74599	3.85102	0.00500992
N-acetylglutamine	0.264311	0.766248	0.1	0.171298	0.603311	0.502314	1.20106	0.0795655	PRODUCED	0.589483	0.589135	0.631314	0.000588178
N-acetylhistamine	4.83652	0.766248	0.1	0.171298	57.9822	2.02935	28.5717	1.45594	PRODUCED	55.9381	59.1051	58.9034	3.14391
N-acetylisoleucine	0.899733	0.766248	0.1	0.171298	0.191972	0.102894	1.86572	0.270847	PRODUCED	0.210289	0.195088	0.170539	0.000402307
N-acetylleucine	0.298798	0.766248	0.1	0.171298	0.203599	0.165511	1.23012	0.0899473	PRODUCED	0.199313	0.21405	0.197433	8.28018e-05
N-acetylmethionine	0.861594	0.766248	0.1	0.171298	2.30693	1.2696	1.81704	0.259366	PRODUCED	2.29343	2.26705	2.3603	0.00231048
N-acetylmethionine sulfoxide	-1.0901	0.766248	0.1	0.171298	0.963372	2.05091	0.469729	-0.328152	CONSUMED	0.958853	0.989461	0.941803	0.000583155
N-acetylneuraminate	-2.42532	0.766248	0.1	0.171298	0.242125	1.30057	0.186168	-0.730094	CONSUMED	0.290673	0.254409	0.181294	0.00310407
N-acetylphenylalanine	0.352828	0.766248	0.1	0.171298	0.22178	0.173664	1.27706	0.106212	PRODUCED	0.22595	0.221892	0.217496	1.78756e-05
N-acetylproline	0.278078	0.766248	0.1	0.171298	0.345806	0.285182	1.21258	0.0837098	PRODUCED	0.316829	0.384664	0.335924	0.00122363
N-acetylserine	0.348671	0.766248	0.1	0.171298	0.841139	0.660552	1.27339	0.104961	PRODUCED	0.729838	0.947352	0.846226	0.0118474
N-acetylthreonine	0.334942	0.766248	0.1	0.171298	0.84566	0.670453	1.26133	0.100828	PRODUCED	0.825263	0.853622	0.858095	0.000317037
N-acetyltryptophan	0.80252	0.766248	0.1	0.171298	0.385524	0.221039	1.74414	0.241582	PRODUCED	0.435182	0.310842	0.410549	0.0043348
N-acetyltyrosine	0.281178	0.766248	0.1	0.171298	0.271048	0.22305	1.21519	0.0846431	PRODUCED	0.266187	0.277207	0.26975	3.16232e-05
NAD+	2.93282	0.766248	0.1	0.171298	0.680844	0.0891624	7.636	0.882866	PRODUCED	0.774126	0.641274	0.627133	0.00657613
N-carbamoylalanine	0.839609	0.766248	0.1	0.171298	0.339097	0.189486	1.78956	0.252747	PRODUCED	0.443674	0.281425	0.292192	0.00823133
N-carbamoylvaline	-0.332723	0.766248	0.1	0.171298	0.22844	0.287695	0.794037	-0.100159	CONSUMED	0.250928	0.223692	0.210701	0.000421472
N-delta-acetylornithine	0.437293	0.766248	0.1	0.171298	0.360287	0.266079	1.35406	0.131638	PRODUCED	0.34136	0.369006	0.370496	0.000269233
N-formylanthranilic acid	-1.05673	0.766248	0.1	0.171298	1.04272	2.16907	0.480722	-0.318106	CONSUMED	1.02498	0.997422	1.10576	0.00317039
N-formylkynurenine	0.910338	0.766248	0.1	0.171298	1.58321	0.842361	1.87949	0.274039	PRODUCED	1.61318	1.54841	1.58802	0.00106599
N-formylmethionine	1.59818	0.766248	0.1	0.171298	1.43499	0.473969	3.0276	0.481099	PRODUCED	1.42514	1.45793	1.42191	0.000397137
N-glycolylneuraminate	-2.86234	0.766248	0.1	0.171298	0.282042	2.05098	0.137515	-0.861649	CONSUMED	0.365884	0.240121	0.240121	0.00527214
nicotinamide	-7.18347	0.766248	0.1	0.171298	0.00692804	1.00705	0.00687954	-2.16244	CONSUMED	0.00692804	0.00692804	0.00692804	1.12847e-36
nicotinamide ribonucleotide (NMN)	0.832204	0.766248	0.1	0.171298	1.01258	0.568734	1.7804	0.250518	PRODUCED	0.966505	0.95346	1.11776	0.00834091
nicotinate	2.20782	0.766248	0.1	0.171298	1.01999	0.220789	4.61977	0.66462	PRODUCED	1.00028	1.08027	0.979427	0.00283387
N-lactoyl histidine	2.27686	0.766248	0.1	0.171298	2.84291	0.586625	4.84622	0.685403	PRODUCED	3.0114	2.62614	2.8912	0.0388554
N-lactoyl isoleucine	0.789657	0.766248	0.1	0.171298	1.16234	0.672394	1.72866	0.23771	PRODUCED	1.17649	1.31053	1	0.0242581
N-lactoyl leucine	2.28045	0.766248	0.1	0.171298	4.29846	0.884765	4.85831	0.686485	PRODUCED	4.32586	4.2125	4.35704	0.00578568
N-lactoyl phenylalanine	2.17511	0.766248	0.1	0.171298	1.63205	0.361378	4.51619	0.654773	PRODUCED	1.61598	1.65047	1.62971	0.000301481
N-lactoyl tyrosine	2.2757	0.766248	0.1	0.171298	2.42629	0.501059	4.84233	0.685054	PRODUCED	2.3847	2.45372	2.44045	0.00134141
N-lactoyl valine	1.20169	0.766248	0.1	0.171298	1.43042	0.621897	2.30009	0.361744	PRODUCED	1.41889	1.41733	1.45502	0.000454727
N-methylproline	0.397659	0.766248	0.1	0.171298	5.58502	4.23953	1.31737	0.119707	PRODUCED	5.47549	5.11564	6.16393	0.283725
N-monomethylarginine	0.38244	0.766248	0.1	0.171298	2.73898	2.10118	1.30354	0.115126	PRODUCED	2.82661	2.82707	2.56327	0.0231566
N-propionylmethionine	0.402789	0.766248	0.1	0.171298	0.457741	0.346233	1.32206	0.121252	PRODUCED	0.430946	0.554643	0.387634	0.00751149
N-succinyl-phenylalanine	0.354383	0.766248	0.1	0.171298	0.130281	0.101907	1.27844	0.10668	PRODUCED	0.137278	0.127811	0.125756	3.77666e-05
octadecenedioate (C18:1-DC)	0.39441	0.766248	0.1	0.171298	7.43586	5.65721	1.3144	0.118729	PRODUCED	7.63401	7.3185	7.35508	0.0297802
oleate/vaccenate (18:1)	-2.22983	0.766248	0.1	0.171298	1.09312	5.12763	0.213183	-0.671247	CONSUMED	1.32574	0.931923	1.02171	0.0425982
ornithine	-0.22442	0.766248	0.1	0.171298	0.450921	0.526814	0.855939	-0.0675571	CONSUMED	0.435132	0.467555	0.450077	0.000263346
orotate	1.14498	0.766248	0.1	0.171298	0.830413	0.375509	2.21143	0.344674	PRODUCED	0.871226	0.807521	0.812492	0.00125547
orotidine	0.262726	0.766248	0.1	0.171298	0.642754	0.535743	1.19974	0.0790883	PRODUCED	0.699875	0.612976	0.61541	0.00244865
o-tyrosine	0.37797	0.766248	0.1	0.171298	0.430062	0.330941	1.29951	0.11378	PRODUCED	0.417505	0.445708	0.426972	0.000206014
oxalate (ethanedioate)	-0.335524	0.766248	0.1	0.171298	0.718113	0.90614	0.792496	-0.101003	CONSUMED	0.712836	0.715609	0.725892	4.73162e-05
palmitoleate (16:1n7)	-1.51498	0.766248	0.1	0.171298	1.01624	2.90434	0.349902	-0.456054	CONSUMED	1.11365	0.951018	0.984037	0.0073899
pantoate	-0.0367914	0.766248	0.1	0.171298	1.01233	1.03848	0.974821	-0.0110753	CONSUMED	1.0148	1.01382	1.00837	1.19672e-05
pantothenate (Vitamin B5)	0.239555	0.766248	0.1	0.171298	0.858394	0.727065	1.18063	0.0721131	PRODUCED	0.871332	0.817877	0.885971	0.00128475
p-cresol glucuronide	0.304154	0.766248	0.1	0.171298	18.2899	14.8133	1.23469	0.0915596	PRODUCED	18.1621	18.5651	18.1426	0.0569003
p-cresol sulfate	0.30581	0.766248	0.1	0.171298	7.1975	5.82269	1.23611	0.0920581	PRODUCED	7.13478	7.18168	7.27603	0.00517571
phenol sulfate	0.433797	0.766248	0.1	0.171298	10.6211	7.86288	1.35078	0.130586	PRODUCED	10.5952	10.7021	10.5659	0.0051359
phenylacetate	-0.470519	0.766248	0.1	0.171298	0.377338	0.522842	0.721705	-0.14164	CONSUMED	0.384609	0.307755	0.439648	0.00438861
phenylalanine	0.148144	0.766248	0.1	0.171298	1.00975	0.911205	1.10814	0.0445957	PRODUCED	1.01235	0.991724	1.02516	0.000284611
phenylalanylalanine	-4.40654	0.766248	0.1	0.171298	0.136574	2.89647	0.047152	-1.3265	CONSUMED	0.128941	0.160053	0.120729	0.000430301
phenylalanylglycine	-1.35615	0.766248	0.1	0.171298	1.0751	2.75226	0.390623	-0.408242	CONSUMED	1.10399	1.07054	1.05075	0.000724124
phenyllactate (PLA)	6.01603	0.766248	0.1	0.171298	4.48866	0.0693605	64.7149	1.811	PRODUCED	4.50978	4.46031	4.49588	0.000650894
phenylpyruvate	4.57358	0.766248	0.1	0.171298	6.25262	0.26259	23.8113	1.37678	PRODUCED	5.89178	9.72194	3.14415	10.9145
phosphate	-0.336241	0.766248	0.1	0.171298	0.227766	0.287546	0.792102	-0.101219	CONSUMED	0.22765	0.232387	0.22326	2.08381e-05
phosphocholine	-0.419738	0.766248	0.1	0.171298	3.09189	4.13597	0.74756	-0.126354	CONSUMED	3.04173	3.13722	3.09672	0.00229703
phosphoethanolamine (PE)	-0.206384	0.766248	0.1	0.171298	4.8103	5.55009	0.866707	-0.0621277	CONSUMED	4.76342	4.95545	4.71203	0.0164614
pipecolate	0.198808	0.766248	0.1	0.171298	0.364785	0.317826	1.14775	0.0598471	PRODUCED	0.35513	0.375332	0.363892	0.000102625
proline	0.364037	0.766248	0.1	0.171298	0.837863	0.651009	1.28702	0.109586	PRODUCED	0.851608	0.812256	0.849724	0.000492666
prolylalanine	-5.94472	0.766248	0.1	0.171298	0.0280123	1.72539	0.0162354	-1.78954	CONSUMED	0.0277268	0.0277268	0.0285832	2.44475e-07
prolylglycine	-0.875085	0.766248	0.1	0.171298	1.35977	2.49398	0.545222	-0.263427	CONSUMED	1.30104	1.44755	1.33072	0.00599873
prolylproline	1.75873	0.766248	0.1	0.171298	0.187515	0.0554122	3.384	0.52943	PRODUCED	0.181045	0.182498	0.199001	9.94792e-05
pseudouridine	0.157919	0.766248	0.1	0.171298	1.12279	1.00637	1.11568	0.0475383	PRODUCED	1.13461	1.07092	1.16283	0.00221701
pyridoxine (vitamin B6)	0.159378	0.766248	0.1	0.171298	0.406077	0.363606	1.11681	0.0479776	PRODUCED	0.429228	0.392874	0.39613	0.00040461
pyroglutamylvaline	-0.0737976	0.766248	0.1	0.171298	0.4432	0.46646	0.950134	-0.0222153	CONSUMED	0.450158	0.437646	0.441794	4.06233e-05
pyruvate	11.1143	0.766248	0.1	0.171298	351.26	0.158453	2216.82	3.34573	PRODUCED	341.195	352.695	359.891	88.9369
quinolinate	-0.128795	0.766248	0.1	0.171298	2.70352	2.95597	0.914595	-0.038771	CONSUMED	2.62396	2.74107	2.74552	0.00475241
ribonate	-0.323057	0.766248	0.1	0.171298	0.497294	0.622105	0.799374	-0.0972499	CONSUMED	0.541171	0.409656	0.541056	0.00576034
S-1-pyrroline-5-carboxylate	-0.92086	0.766248	0.1	0.171298	0.422331	0.799576	0.528194	-0.277206	CONSUMED	0.49561	0.385692	0.385692	0.00402726
S-adenosylhomocysteine (SAH)	-3.94359	0.766248	0.1	0.171298	0.0544215	0.837357	0.064992	-1.18714	CONSUMED	0.0544215	0.0544215	0.0544215	0
salicylate	0.235249	0.766248	0.1	0.171298	1.2361	1.05011	1.17711	0.0708171	PRODUCED	1.3058	1.19593	1.20657	0.00367158
S-carboxyethylcysteine	0.375055	0.766248	0.1	0.171298	0.984199	0.758892	1.29689	0.112903	PRODUCED	0.968416	1.01883	0.965356	0.000901571
S-carboxymethyl-cysteine	0.219806	0.766248	0.1	0.171298	0.969845	0.832787	1.16458	0.0661683	PRODUCED	0.8732	0.967047	1.06929	0.00961854
sebacate (C10-DC)	0.4643	0.766248	0.1	0.171298	1.22623	0.888803	1.37965	0.139768	PRODUCED	1.24838	1.34771	1.08262	0.017936
sedoheptulose	1.53929	0.766248	0.1	0.171298	1.23804	0.425952	2.90652	0.463374	PRODUCED	1.3366	1.18356	1.19395	0.00731294
sedoheptulose-7-phosphate	0.500327	0.766248	0.1	0.171298	0.310738	0.219675	1.41453	0.150614	PRODUCED	0.311737	0.312664	0.307813	6.63348e-06
serine	0.398431	0.766248	0.1	0.171298	0.934775	0.709198	1.31807	0.11994	PRODUCED	0.926175	0.954725	0.923425	0.000300393
S-methylcysteine sulfoxide	-0.44683	0.766248	0.1	0.171298	0.583002	0.794656	0.733653	-0.134509	CONSUMED	0.52369	0.583455	0.64186	0.00349116
spermine	0.698316	0.766248	0.1	0.171298	30.1555	18.5845	1.62261	0.210214	PRODUCED	29.0916	30.4367	30.9381	0.91167
sphingomyelin (d17:1/16:0, d18:1/15:0, d16:1/17:0)	-0.151802	0.766248	0.1	0.171298	1.0311	1.1455	0.900125	-0.045697	CONSUMED	0.970545	1.09329	1.02946	0.00376847
sphingomyelin (d18:1/22:1, d18:2/22:0, d16:1/24:1)	0.141467	0.766248	0.1	0.171298	1.23536	1.11997	1.10303	0.0425859	PRODUCED	1.22743	1.28486	1.19379	0.00212042
sphingomyelin (d18:1/24:1, d18:2/24:0)	0.113644	0.766248	0.1	0.171298	1.14157	1.0551	1.08196	0.0342104	PRODUCED	1.15551	1.12773	1.14147	0.000192917
stachydrine	0.183365	0.766248	0.1	0.171298	29.4347	25.9216	1.13553	0.0551985	PRODUCED	28.6065	30.207	29.4907	0.642723
succinate	0.348621	0.766248	0.1	0.171298	0.545509	0.428407	1.27334	0.104945	PRODUCED	0.520108	0.524689	0.59173	0.00160753
sulfate	-0.175676	0.766248	0.1	0.171298	0.226637	0.255985	0.885352	-0.0528839	CONSUMED	0.229974	0.223282	0.226654	1.1195e-05
taurine	-0.150719	0.766248	0.1	0.171298	6.63067	7.36086	0.900801	-0.045371	CONSUMED	6.63949	6.70356	6.54897	0.00603291
taurocholate	0.321136	0.766248	0.1	0.171298	7.06529	5.65534	1.24931	0.0966716	PRODUCED	7.03031	7.13089	7.03467	0.00323238
taurolithocholate	0.396987	0.766248	0.1	0.171298	0.972188	0.738321	1.31676	0.119505	PRODUCED	0.96039	1.03961	0.916563	0.00388951
thioproline	3.99899	0.766248	0.1	0.171298	1.11081	0.0694742	15.9888	1.20382	PRODUCED	1.05085	1.14584	1.13574	0.00272188
threonate	-0.176494	0.766248	0.1	0.171298	0.583095	0.658976	0.884851	-0.0531301	CONSUMED	0.552115	0.59956	0.59761	0.000720766
threonine	0.537758	0.766248	0.1	0.171298	1.00358	0.69131	1.45172	0.161881	PRODUCED	1.01075	0.994136	1.00586	7.29399e-05
threonylphenylalanine	-4.4584	0.766248	0.1	0.171298	0.0834533	1.83467	0.0454869	-1.34211	CONSUMED	0.0838289	0.0853384	0.0811925	4.4029e-06
thymidine	0.374919	0.766248	0.1	0.171298	24.4772	18.8756	1.29677	0.112862	PRODUCED	24.3993	24.091	24.9413	0.185303
TMP	-0.489346	0.766248	0.1	0.171298	6.75173	9.47813	0.712348	-0.147308	CONSUMED	6.72021	6.74481	6.79017	0.00125954
trigonelline (N'-methylnicotinate)	0.0754832	0.766248	0.1	0.171298	0.30726	0.291597	1.05371	0.0227227	PRODUCED	0.296918	0.314674	0.310188	8.52513e-05
trimethylamine N-oxide	0.234107	0.766248	0.1	0.171298	2.47737	2.10629	1.17618	0.0704733	PRODUCED	2.37122	2.52851	2.53239	0.0084556
tryptamine	0.710016	0.766248	0.1	0.171298	0.992159	0.60652	1.63582	0.213736	PRODUCED	0.976478	1.00046	0.999538	0.000184636
tryptophan	0.478285	0.766248	0.1	0.171298	0.96321	0.691422	1.39309	0.143978	PRODUCED	0.958853	0.961237	0.969541	3.14839e-05
tryptophylglycine	-0.83555	0.766248	0.1	0.171298	1.09023	1.94555	0.560369	-0.251526	CONSUMED	1.04327	1.16751	1.0599	0.00454851
tyrosine	0.500046	0.766248	0.1	0.171298	1.79553	1.26959	1.41426	0.150529	PRODUCED	1.80917	1.68543	1.89199	0.0108069
tyrosylglycine	0.431667	0.766248	0.1	0.171298	2.11803	1.57032	1.34879	0.129945	PRODUCED	2.16956	2.07307	2.11146	0.00236016
uracil	-1.29242	0.766248	0.1	0.171298	0.344465	0.843729	0.408265	-0.389058	CONSUMED	0.340264	0.352235	0.340895	4.53833e-05
urea	1.18065	0.766248	0.1	0.171298	1.60333	0.707312	2.26679	0.355412	PRODUCED	1.63664	1.75256	1.42079	0.0283488
uridine	-6.72928	0.766248	0.1	0.171298	0.0717468	7.61233	0.00942508	-2.02572	CONSUMED	0.0715012	0.0679269	0.0758124	1.55905e-05
uridine 2'-monophosphate (2'-UMP)	1.84458	0.766248	0.1	0.171298	2.47558	0.68929	3.59149	0.555275	PRODUCED	2.43254	2.55844	2.43575	0.00515222
uridine-2',3'-cyclic monophosphate	1.7565	0.766248	0.1	0.171298	0.0792376	0.0234517	3.37876	0.528758	PRODUCED	0.0783003	0.0780128	0.0813999	3.52701e-06
valerate (5:0)	-3.96925	0.766248	0.1	0.171298	0.214308	3.35662	0.0638464	-1.19486	CONSUMED	0.214308	0.214308	0.214308	1.15556e-33
valine	0.524587	0.766248	0.1	0.171298	0.864939	0.60127	1.43852	0.157916	PRODUCED	0.870222	0.851274	0.873321	0.000142456
val-val-ala	0.565072	0.766248	0.1	0.171298	3.06909	2.07446	1.47946	0.170104	PRODUCED	3.08738	3.0696	3.0503	0.000343992
valylglutamine	-1.16091	0.766248	0.1	0.171298	1.73119	3.87092	0.44723	-0.349469	CONSUMED	1.67009	1.78605	1.73744	0.00339109
valylglycine	-0.532338	0.766248	0.1	0.171298	3.02331	4.37252	0.691433	-0.16025	CONSUMED	3.11835	2.79674	3.15482	0.0388304
valylleucine	-4.77886	0.766248	0.1	0.171298	0.342562	9.40412	0.0364268	-1.43858	CONSUMED	0.267051	0.32738	0.433256	0.00707889
xanthine	0.280855	0.766248	0.1	0.171298	2.48039	2.04162	1.21491	0.0845457	PRODUCED	2.41689	2.6058	2.41848	0.011796
xanthosine	-2.31449	0.766248	0.1	0.171298	0.1138	0.566077	0.201033	-0.696732	CONSUMED	0.1138	0.1138	0.1138	2.88889e-34
1-(1-enyl-stearoyl)-2-linoleoyl-GPE (P-18:0/18:2)	-0.283578	0.505261	0.2	0.31242	1.02051	1.24217	0.821551	-0.0853653	CONSUMED	0.998438	1.09738	0.96571	0.00469948
1,3-propanediol	0.501079	0.505261	0.2	0.31242	1.55365	1.09777	1.41527	0.15084	PRODUCED	1.09237	1.53275	2.03582	0.222853
1-palmitoyl-2-palmitoleoyl-GPC (16:0/16:1)	-0.183717	0.505261	0.2	0.31242	0.925894	1.05164	0.880432	-0.0553043	CONSUMED	0.791351	1.0052	0.981128	0.0137214
1-stearoyl-2-arachidonoyl-GPC (18:0/20:4)	0.121159	0.505261	0.2	0.31242	1.08558	0.99814	1.08761	0.0364724	PRODUCED	1.0435	1.11214	1.10112	0.00135899
3-hydroxybutyrate (BHBA)	-0.179698	0.505261	0.2	0.31242	1.32125	1.49651	0.882888	-0.0540945	CONSUMED	1.28627	1.34859	1.3289	0.00101456
3-methylglutarate/2-methylglutarate	0.634636	0.505261	0.2	0.31242	0.997797	0.642684	1.55255	0.191045	PRODUCED	0.652453	1.15208	1.18886	0.089785
3-phenylpropionate (hydrocinnamate)	0.733892	0.505261	0.2	0.31242	0.749103	0.45042	1.66312	0.220923	PRODUCED	0.904094	0.795444	0.547771	0.0333521
4-hydroxyglutamate	-0.873453	0.505261	0.2	0.31242	0.194275	0.35592	0.545839	-0.262935	CONSUMED	0.271874	0.155475	0.155475	0.00451624
5'- GMP	-0.506758	0.505261	0.2	0.31242	1.01129	1.43689	0.703802	-0.152549	CONSUMED	1	1.05021	0.983656	0.00120284
agmatine	0.128637	0.505261	0.2	0.31242	0.75375	0.689451	1.09326	0.0387236	PRODUCED	0.762461	0.738857	0.759931	0.000167942
ala-ile-ala	0.0685399	0.505261	0.2	0.31242	1.0456	0.99709	1.04865	0.0206326	PRODUCED	1.01743	1.07658	1.0428	0.00088055
alanine	0.316224	0.505261	0.2	0.31242	0.887305	0.712656	1.24507	0.095193	PRODUCED	0.76808	1.03515	0.858688	0.0184455
betaine	0.0847523	0.505261	0.2	0.31242	0.345873	0.326139	1.06051	0.025513	PRODUCED	0.349573	0.333574	0.354471	0.000119446
cyclo(his-pro) (D,L)	-0.100814	0.505261	0.2	0.31242	0.123279	0.132202	0.932507	-0.0303479	CONSUMED	0.124356	0.120138	0.125343	7.64111e-06
dimethylglycine	0.267094	0.505261	0.2	0.31242	0.763746	0.634666	1.20338	0.0804034	PRODUCED	0.788117	0.820992	0.682128	0.00526634
gamma-glutamylphenylalanine	0.0743855	0.505261	0.2	0.31242	0.517694	0.491678	1.05291	0.0223923	PRODUCED	0.498198	0.528365	0.52652	0.000285939
glutamine_degradant	0.147487	0.505261	0.2	0.31242	0.328054	0.296175	1.10764	0.0443982	PRODUCED	0.297648	0.348117	0.338399	0.000717044
glycerol	0.195267	0.505261	0.2	0.31242	1.80573	1.57715	1.14494	0.0587812	PRODUCED	1.92079	1.79751	1.6989	0.0123599
hexadecenedioate (C16:1-DC)	0.177895	0.505261	0.2	0.31242	1.13734	1.0054	1.13123	0.0535518	PRODUCED	1.01179	1.25303	1.14721	0.0146229
imidazole propionate	0.369613	0.505261	0.2	0.31242	1.1475	0.888151	1.29201	0.111265	PRODUCED	1.28325	1.26442	0.89482	0.0479726
inositol 1-phosphate (I1P)	0.296542	0.505261	0.2	0.31242	2.18069	1.77552	1.2282	0.0892679	PRODUCED	2.18916	2.42102	1.93188	0.0598686
N6-methyllysine	0.0652794	0.505261	0.2	0.31242	0.941964	0.900292	1.04629	0.0196511	PRODUCED	0.970153	0.94938	0.906359	0.00105866
N-acetylcitrulline	-1.77482	0.505261	0.2	0.31242	0.379827	1.29975	0.29223	-0.534275	CONSUMED	0.116165	0.90715	0.116165	0.208552
N-acetylvaline	0.339906	0.505261	0.2	0.31242	0.364025	0.287613	1.26567	0.102322	PRODUCED	0.430399	0.288282	0.373393	0.00511517
N-butyryl-isoleucine	0.413785	0.505261	0.2	0.31242	0.307946	0.23116	1.33218	0.124562	PRODUCED	0.361664	0.204165	0.358009	0.00808117
N-butyryl-leucine	0.0858943	0.505261	0.2	0.31242	0.335264	0.315886	1.06135	0.0258568	PRODUCED	0.342837	0.31752	0.345435	0.00023783
N-butyryl-phenylalanine	0.0419793	0.505261	0.2	0.31242	0.160597	0.155991	1.02953	0.012637	PRODUCED	0.160622	0.158212	0.162957	5.62698e-06
putrescine	0.0936296	0.505261	0.2	0.31242	0.977883	0.916435	1.06705	0.0281853	PRODUCED	1.00736	0.976655	0.949637	0.000834012
pyroglutamylalanine	-0.238634	0.505261	0.2	0.31242	0.684957	0.808164	0.847547	-0.0718361	CONSUMED	0.663115	0.624171	0.767587	0.00549986
pyrraline	0.980318	0.505261	0.2	0.31242	0.445228	0.225672	1.9729	0.295105	PRODUCED	0.609845	0.465479	0.260362	0.0308421
quinate	0.217969	0.505261	0.2	0.31242	1.60886	1.38326	1.1631	0.0656152	PRODUCED	1.43993	1.6516	1.73506	0.0231453
saccharopine	0.139703	0.505261	0.2	0.31242	0.560141	0.508443	1.10168	0.0420547	PRODUCED	0.583334	0.520012	0.577077	0.00121755
sphingomyelin (d18:1/14:0, d16:1/16:0)	-0.306965	0.505261	0.2	0.31242	0.970905	1.20111	0.808341	-0.0924056	CONSUMED	0.908219	0.976292	1.0282	0.00362084
thymine	0.269033	0.505261	0.2	0.31242	1.35495	1.12444	1.205	0.0809871	PRODUCED	1.31531	1.16721	1.58232	0.0442581
1-(1-enyl-palmitoyl)-2-linoleoyl-GPE (P-16:0/18:2)	-0.144241	0.266004	0.4	0.541996	0.999953	1.1051	0.904856	-0.0434207	CONSUMED	0.905181	0.950894	1.14378	0.0160377
1-(1-enyl-palmitoyl)-GPC (P-16:0)	-0.254774	0.266004	0.4	0.541996	0.782316	0.93342	0.838118	-0.0766946	CONSUMED	0.782316	0.782316	0.782316	0
1-(1-enyl-stearoyl)-GPE (P-18:0)	-0.0971461	0.266004	0.4	0.541996	0.992994	1.06216	0.934881	-0.0292439	CONSUMED	0.992994	0.992994	0.992994	0
1-arachidonoyl-GPE (20:4n6)	-0.574324	0.266004	0.4	0.541996	0.619459	0.922362	0.671601	-0.172889	CONSUMED	0.619459	0.619459	0.619459	0
1-methyl-4-imidazoleacetate	0.294569	0.266004	0.4	0.541996	1.85864	1.51538	1.22652	0.0886741	PRODUCED	2.05993	1.87336	1.64264	0.0436951
1-methyl-5-imidazoleacetate	-1.3627	0.266004	0.4	0.541996	0.207541	0.533726	0.388853	-0.410215	CONSUMED	0.207541	0.207541	0.207541	0
1-oleoyl-GPE (18:1)	-0.134232	0.266004	0.4	0.541996	0.647526	0.710665	0.911155	-0.0404077	CONSUMED	0.647526	0.647526	0.647526	0
1-palmitoleoyl-GPC (16:1)	-0.295095	0.266004	0.4	0.541996	0.788852	0.967895	0.815018	-0.0888326	CONSUMED	0.788852	0.788852	0.788852	0
1-palmitoyl-GPE (16:0)	-0.162961	0.266004	0.4	0.541996	0.539513	0.604029	0.89319	-0.0490563	CONSUMED	0.539513	0.539513	0.539513	0
1-stearoyl-2-docosapentaenoyl-GPC (18:0/22:5n3)	-0.263393	0.266004	0.4	0.541996	1.03801	1.24592	0.833126	-0.0792892	CONSUMED	0.95497	0.963483	1.19558	0.0186396
1-stearoyl-GPE (18:0)	-0.174983	0.266004	0.4	0.541996	0.915311	1.03334	0.885778	-0.0526752	CONSUMED	0.915311	0.915311	0.915311	1.84889e-32
2-aminoadipate	0.196928	0.266004	0.4	0.541996	0.407997	0.355939	1.14626	0.0592813	PRODUCED	0.390914	0.355939	0.477138	0.00389113
2-O-methylascorbic acid	0.144784	0.266004	0.4	0.541996	7.04234	6.36991	1.10556	0.0435842	PRODUCED	6.6657	6.59724	7.86409	0.507623
2'-O-methyluridine	0.0777063	0.266004	0.4	0.541996	1.25349	1.18776	1.05534	0.0233919	PRODUCED	1.22322	1.3039	1.23334	0.00193181
2-palmitoyl-galactosylglycerol (16:0)	0.189593	0.266004	0.4	0.541996	1.0086	0.884394	1.14044	0.0570731	PRODUCED	1	0.884394	1.1414	0.0165691
2-palmitoyl-GPC (16:0)	-0.184885	0.266004	0.4	0.541996	0.875933	0.995696	0.879719	-0.0556559	CONSUMED	0.875933	0.875933	0.875933	0
2-phosphoglycerate	-1.23225	0.266004	0.4	0.541996	0.251225	0.590209	0.425654	-0.370943	CONSUMED	0.251225	0.251225	0.251225	0
2R,3R-dihydroxybutyrate	0.163623	0.266004	0.4	0.541996	0.455092	0.406297	1.1201	0.0492554	PRODUCED	0.36135	0.51564	0.488287	0.00677774
3-aminoisobutyrate	-0.558131	0.266004	0.4	0.541996	0.892086	1.31347	0.679181	-0.168014	CONSUMED	1.41841	0.616734	0.641119	0.207908
3-hydroxyisobutyrate	0.315101	0.266004	0.4	0.541996	2.41206	1.9388	1.2441	0.094855	PRODUCED	3.04326	1.86903	2.32387	0.350535
3-sulfo-alanine	-0.0626806	0.266004	0.4	0.541996	0.684289	0.714674	0.957483	-0.0188687	CONSUMED	0.702113	0.662605	0.688148	0.000401385
4-hydroxyphenylacetate	0.439346	0.266004	0.4	0.541996	0.824861	0.608309	1.35599	0.132256	PRODUCED	0.608309	0.98603	0.880244	0.0379687
4-imidazoleacetate	0.109696	0.266004	0.4	0.541996	0.4166	0.386098	1.079	0.0330218	PRODUCED	0.430424	0.458761	0.360615	0.00255146
5-(galactosylhydroxy)-lysine	-0.0680287	0.266004	0.4	0.541996	2.0058	2.10265	0.953941	-0.0204787	CONSUMED	1.90522	1.96969	2.1425	0.0150534
6-keto prostaglandin F1alpha	0.140852	0.266004	0.4	0.541996	1.09459	0.992773	1.10256	0.0424007	PRODUCED	1.0522	1.24756	0.984	0.0187139
allantoin	1.20624	0.266004	0.4	0.541996	2.37478	1.02923	2.30735	0.363113	PRODUCED	3.45218	2.83122	0.840945	1.86089
beta-alanine	-0.335973	0.266004	0.4	0.541996	0.777317	0.981151	0.79225	-0.101138	CONSUMED	0.689556	0.905128	0.737267	0.0128209
beta-guanidinopropanoate	-1.12638	0.266004	0.4	0.541996	1.09404	2.3884	0.458065	-0.339073	CONSUMED	2.05022	0.86165	0.370255	0.74607
biotin	0.262812	0.266004	0.4	0.541996	1.0075	0.839712	1.19981	0.0791143	PRODUCED	0.834772	1.19807	0.989657	0.0332348
butyrylglycine (C4)	0.672118	0.266004	0.4	0.541996	0.348687	0.218831	1.59341	0.202328	PRODUCED	0.382672	0.444558	0.218831	0.0136045
carboxyethyl-GABA	0.727484	0.266004	0.4	0.541996	0.34857	0.210521	1.65575	0.218994	PRODUCED	0.418053	0.459202	0.168455	0.0247544
carboxymethylproline	0.537578	0.266004	0.4	0.541996	0.294327	0.20277	1.45153	0.161827	PRODUCED	0.263289	0.235531	0.384162	0.0062453
cholesterol	-0.482667	0.266004	0.4	0.541996	0.912513	1.27508	0.715653	-0.145297	CONSUMED	1.06818	1.17068	0.498679	0.13107
choline	-0.0618297	0.266004	0.4	0.541996	2.74251	2.8626	0.958048	-0.0186126	CONSUMED	2.7899	2.63727	2.80036	0.00833433
cyclo(pro-arg)	-0.236869	0.266004	0.4	0.541996	0.535029	0.630495	0.848585	-0.0713046	CONSUMED	0.525028	0.543472	0.536585	8.68634e-05
erythritol	-0.0832806	0.266004	0.4	0.541996	0.295488	0.313047	0.943909	-0.02507	CONSUMED	0.282193	0.322078	0.282193	0.000530277
gamma-glutamylglycine	0.0976014	0.266004	0.4	0.541996	3.25415	3.04128	1.06999	0.029381	PRODUCED	3.35772	3.04146	3.36328	0.0339357
gamma-glutamyltyrosine	-0.20449	0.266004	0.4	0.541996	0.363288	0.418609	0.867845	-0.0615578	CONSUMED	0.381673	0.305184	0.403005	0.00264576
glutamine conjugate of C6H10O2 (2)	-0.32083	0.266004	0.4	0.541996	0.805556	1.00618	0.800609	-0.0965795	CONSUMED	0.39008	1.00599	1.02059	0.129518
guanosine 3'-monophosphate (3'-GMP)	0.155541	0.266004	0.4	0.541996	1.02813	0.923052	1.11384	0.0468225	PRODUCED	1.00582	1.08834	0.990229	0.00277983
hexadecatrienoate (16:3n3)	-0.403159	0.266004	0.4	0.541996	0.700554	0.926414	0.7562	-0.121363	CONSUMED	0.700554	0.700554	0.700554	1.84889e-32
hypoxanthine	0.0856248	0.266004	0.4	0.541996	3.4075	3.21115	1.06115	0.0257756	PRODUCED	3.40053	3.30034	3.52164	0.0122803
isobutyrylglycine (C4)	-0.524404	0.266004	0.4	0.541996	0.199275	0.286625	0.695246	-0.157861	CONSUMED	0.258327	0.228525	0.110975	0.0060698
isovalerylphenylalanine	0.112598	0.266004	0.4	0.541996	0.139972	0.129463	1.08117	0.0338953	PRODUCED	0.147182	0.144896	0.127837	0.000111746
lyxonate	-0.151104	0.266004	0.4	0.541996	5.54708	6.15958	0.900561	-0.0454867	CONSUMED	5.66867	5.88344	5.08913	0.168819
malonate	-0.0349092	0.266004	0.4	0.541996	0.188576	0.193195	0.976093	-0.0105087	CONSUMED	0.180349	0.185412	0.199966	0.000103714
methionine	0.382341	0.266004	0.4	0.541996	1.37581	1.05551	1.30346	0.115096	PRODUCED	0.792646	1.66999	1.66479	0.255067
N-acetyl-1-methylhistidine	0.445414	0.266004	0.4	0.541996	5.33469	3.91765	1.3617	0.134083	PRODUCED	4.80008	5.91001	5.29398	0.309228
N-acetylalanine	-0.0284682	0.266004	0.4	0.541996	0.497323	0.507234	0.980461	-0.00856978	CONSUMED	0.486773	0.485035	0.520162	0.000391962
N-acetylhistidine	1.4642	0.266004	0.4	0.541996	0.189022	0.0685085	2.75911	0.440768	PRODUCED	0.0685085	0.271181	0.227378	0.0113724
N-acetylputrescine	0.0714491	0.266004	0.4	0.541996	0.369647	0.351787	1.05077	0.0215083	PRODUCED	0.367906	0.388054	0.352982	0.000309786
N-formylphenylalanine	-0.0815341	0.266004	0.4	0.541996	0.175649	0.185862	0.945052	-0.0245442	CONSUMED	0.160585	0.196517	0.169847	0.00034804
N-isobutyryl-phenylalanine	0.0717432	0.266004	0.4	0.541996	0.167051	0.158947	1.05099	0.0215968	PRODUCED	0.165285	0.18023	0.155638	0.000153531
S-(1,2-dicarboxyethyl)glutathione	0.0638598	0.266004	0.4	0.541996	1.06364	1.01758	1.04526	0.0192237	PRODUCED	1.10451	1.04202	1.04438	0.00125451
suberate (C8-DC)	-0.306125	0.266004	0.4	0.541996	1.21236	1.49894	0.808811	-0.0921529	CONSUMED	1	1.06054	1.57654	0.100387
tartronate (hydroxymalonate)	-0.268807	0.266004	0.4	0.541996	0.846828	1.02027	0.830006	-0.080919	CONSUMED	0.735967	0.785243	1.01927	0.0229102
thiamin (vitamin B1)	0.132718	0.266004	0.4	0.541996	0.307671	0.280631	1.09636	0.0399521	PRODUCED	0.293128	0.334519	0.295367	0.000541846
tyramine	0.0919354	0.266004	0.4	0.541996	0.0175495	0.0164661	1.0658	0.0276753	PRODUCED	0.0161476	0.0180345	0.0184665	1.52066e-06
uridine 3'-monophosphate (3'-UMP)	0.0615043	0.266004	0.4	0.541996	1.47883	1.41711	1.04355	0.0185146	PRODUCED	1.44375	1.5351	1.45764	0.00242293
methylmalonate (MMA)	0.686972	0.171042	0.5	0.674463	1.68978	1.04962	1.6099	0.206799	PRODUCED	2.30988	0.37323	2.38623	1.30143
N-acetylcarnosine	0.892766	0.171042	0.5	0.674463	0.789882	0.425415	1.85673	0.268749	PRODUCED	0.25602	1.20012	0.913508	0.234293
beta-hydroxyisovalerate	0.462527	0.0928311	0.6	0.807549	1.09517	0.794781	1.37795	0.139235	PRODUCED	2.48129	0.40211	0.40211	1.441
2-hydroxyglutarate	0.0233533	0.0665714	0.7	0.857884	0.692708	0.681585	1.01632	0.00703006	PRODUCED	0.693998	0.685682	0.698443	4.19592e-05
2-hydroxyhippurate (salicylurate)	-0.298786	0.0665714	0.7	0.857884	0.243903	0.300027	0.812936	-0.0899435	CONSUMED	0.139415	0.316374	0.275919	0.00859745
3,4-dihydroxybutyrate	-0.0138792	0.0665714	0.7	0.857884	0.0572184	0.0577715	0.990426	-0.00417804	CONSUMED	0.0600636	0.0595105	0.052081	1.98707e-05
3-phosphoserine	-0.0123248	0.0665714	0.7	0.857884	0.144513	0.145753	0.991493	-0.00371014	CONSUMED	0.131519	0.166974	0.135046	0.000381492
3-ureidopropionate	0.0704413	0.0665714	0.7	0.857884	30.3853	28.9373	1.05004	0.0212049	PRODUCED	30.665	29.8941	30.5968	0.182142
7-HOCA	-0.0406	0.0665714	0.7	0.857884	1.19532	1.22943	0.972251	-0.0122218	CONSUMED	1.14533	1.32544	1.11518	0.0129262
arabitol/xylitol	0.0101125	0.0665714	0.7	0.857884	0.486484	0.483086	1.00703	0.00304417	PRODUCED	0.43122	0.420561	0.607672	0.0110432
arachidate (20:0)	-0.0722969	0.0665714	0.7	0.857884	1.32396	1.39199	0.951123	-0.0217635	CONSUMED	1.64929	1.19418	1.1284	0.0804622
carnitine	0.0401383	0.0665714	0.7	0.857884	0.993788	0.96652	1.02821	0.0120828	PRODUCED	1.00722	0.952369	1.02177	0.00133951
creatinine	0.0237387	0.0665714	0.7	0.857884	2.97492	2.92637	1.01659	0.00714605	PRODUCED	2.95323	2.97442	2.9971	0.000481374
cyclo(phe-pro)	0.0882616	0.0665714	0.7	0.857884	0.69222	0.65114	1.06309	0.0265694	PRODUCED	0.594775	0.821795	0.66009	0.0136587
cystathionine	0.0563455	0.0665714	0.7	0.857884	0.415398	0.399487	1.03983	0.0169617	PRODUCED	0.39414	0.442215	0.409839	0.000600975
deoxycarnitine	0.036121	0.0665714	0.7	0.857884	1.51565	1.47817	1.02535	0.0108735	PRODUCED	1.43451	1.5902	1.52223	0.00609214
ethylmalonate	0.129484	0.0665714	0.7	0.857884	2.59179	2.36931	1.0939	0.0389787	PRODUCED	2.38225	2.0888	3.30433	0.402314
gamma-glutamylisoleucine	-0.246587	0.0665714	0.7	0.857884	0.618057	0.733261	0.842888	-0.07423	CONSUMED	0.629277	0.768918	0.455976	0.0245776
gamma-glutamylthreonine	-0.111447	0.0665714	0.7	0.857884	0.386489	0.417529	0.925659	-0.033549	CONSUMED	0.33447	0.464963	0.360034	0.00478199
glutarate (C5-DC)	0.0200798	0.0665714	0.7	0.857884	0.434729	0.428721	1.01402	0.00604462	PRODUCED	0.532201	0.39913	0.372858	0.00729803
glycerophosphoinositol	0.0785273	0.0665714	0.7	0.857884	1.25	1.18378	1.05594	0.0236391	PRODUCED	0.750021	0.494294	2.50569	1.19891
guanidinoacetate	0.12255	0.0665714	0.7	0.857884	1.13716	1.04455	1.08866	0.0368912	PRODUCED	0.925553	1.44529	1.04063	0.0745208
gulonate	-0.0644135	0.0665714	0.7	0.857884	0.892726	0.933488	0.956334	-0.0193904	CONSUMED	0.914765	0.874902	0.888512	0.000410583
HEPES	-0.00998469	0.0665714	0.7	0.857884	1.03893	1.04615	0.993103	-0.00300569	CONSUMED	1.07487	0.950722	1.0912	0.00590215
histamine	-0.0300815	0.0665714	0.7	0.857884	12.2085	12.4658	0.979365	-0.00905544	CONSUMED	12.5905	11.6516	12.3835	0.243317
hydantoin-5-propionate	0.0430111	0.0665714	0.7	0.857884	0.321416	0.311975	1.03026	0.0129476	PRODUCED	0.335203	0.309787	0.319257	0.00016499
imidazole lactate	0.118184	0.0665714	0.7	0.857884	0.208982	0.192545	1.08537	0.0355771	PRODUCED	0.16516	0.250733	0.211052	0.0018339
isocitrate	-0.300471	0.0665714	0.7	0.857884	0.199132	0.245241	0.811987	-0.0904508	CONSUMED	0.237763	0.306042	0.0535918	0.017052
isovalerylglycine	0.0708206	0.0665714	0.7	0.857884	0.217416	0.207001	1.05031	0.0213191	PRODUCED	0.245443	0.261589	0.145217	0.0039747
methionine sulfone	0.0826127	0.0665714	0.7	0.857884	1.01167	0.955365	1.05893	0.0248689	PRODUCED	0.840183	1.15397	1.04085	0.0252546
m-tyramine sulfate	0.0833662	0.0665714	0.7	0.857884	0.880006	0.830597	1.05949	0.0250957	PRODUCED	0.941003	0.851238	0.847778	0.00279346
myo-inositol	0.0409128	0.0665714	0.7	0.857884	4.91421	4.77681	1.02876	0.012316	PRODUCED	4.62178	4.99948	5.12138	0.0678534
N6,N6-dimethyllysine	-0.3967	0.0665714	0.7	0.857884	0.503651	0.663053	0.759594	-0.119419	CONSUMED	0.33618	0.838592	0.33618	0.0841394
N-acetyl-2-aminoadipate	-0.144341	0.0665714	0.7	0.857884	0.604491	0.668099	0.904793	-0.0434509	CONSUMED	0.642753	0.641586	0.529133	0.00425947
oleoyl ethanolamide	-0.190938	0.0665714	0.7	0.857884	1.24966	1.42649	0.876036	-0.0574781	CONSUMED	1.77437	1	0.974605	0.206653
palmitoyl sphingomyelin (d18:1/16:0)	-0.073561	0.0665714	0.7	0.857884	1.081	1.13754	0.950289	-0.0221441	CONSUMED	1	1.15119	1.0918	0.00580184
p-aminobenzoate (PABA)	-0.228754	0.0665714	0.7	0.857884	0.418093	0.489931	0.853372	-0.0688618	CONSUMED	0.368188	0.633892	0.252201	0.03829
p-hydroxybenzaldehyde	0.0252625	0.0665714	0.7	0.857884	1.56406	1.53691	1.01766	0.00760478	PRODUCED	1.62495	1.4822	1.58502	0.00542384
picolinate	-0.368696	0.0665714	0.7	0.857884	0.356524	0.460338	0.774482	-0.110988	CONSUMED	0.419344	0.266818	0.38341	0.00635817
pyridoxate	0.0359369	0.0665714	0.7	0.857884	0.700052	0.68283	1.02522	0.0108181	PRODUCED	0.686631	0.690672	0.722854	0.000394026
ribitol	-0.164869	0.0665714	0.7	0.857884	0.14098	0.158048	0.892009	-0.0496306	CONSUMED	0.123204	0.123204	0.176532	0.000947938
spermidine	0.0276358	0.0665714	0.7	0.857884	1.05719	1.03713	1.01934	0.0083192	PRODUCED	1.03572	1.08903	1.04682	0.000791073
sphingomyelin (d18:1/20:0, d16:1/22:0)	0.0732558	0.0665714	0.7	0.857884	1.10679	1.05199	1.05209	0.0220522	PRODUCED	1.08498	1.20395	1.03142	0.00779812
sphingomyelin (d18:2/23:0, d18:1/23:1, d17:1/24:1)	-0.0680845	0.0665714	0.7	0.857884	1.01332	1.06229	0.953904	-0.0204955	CONSUMED	1.194	1.25853	0.587423	0.137081
tartarate	-0.225235	0.0665714	0.7	0.857884	0.278494	0.32555	0.855455	-0.0678026	CONSUMED	0.195711	0.288301	0.351469	0.00613725
taurohyocholate	0.00684644	0.0665714	0.7	0.857884	2.50049	2.48865	1.00476	0.00206098	PRODUCED	2.4899	2.48708	2.52448	0.000433793
tyramine O-sulfate	0.148754	0.0665714	0.7	0.857884	0.886158	0.79934	1.10861	0.0447796	PRODUCED	1.04665	0.722393	0.889434	0.026293
3-hydroxyoctanoate	-0.21943	0.0112195	0.8	0.974497	0.357098	0.41576	0.858905	-0.0660551	CONSUMED	0.268454	0.2418	0.561041	0.0313722
N,N-dimethyl-pro-pro	-0.327817	0.0112195	0.8	0.974497	0.315334	0.39578	0.796741	-0.0986828	CONSUMED	0.292905	0.184468	0.468629	0.0205642
N-acetyl-glucosamine 1-phosphate	0.0853446	0.0112195	0.8	0.974497	0.642474	0.60557	1.06094	0.0256913	PRODUCED	0.449734	0.848861	0.628827	0.0399651
(2 or 3)-decenoate (10:1n7 or n8)	-0.0476077	4.34295e-07	>0.999999	0.999999	0.761131	0.786667	0.967539	-0.0143313	CONSUMED	0.761131	0.761131	0.761131	0
1-(1-enyl-palmitoyl)-2-linoleoyl-GPC (P-16:0/18:2)	-0.013398	4.34295e-07	>0.999999	0.999999	1.1214	1.13186	0.990756	-0.0040332	CONSUMED	1.03155	1.14832	1.18433	0.00637889
1,2-dipalmitoyl-GPE (16:0/16:0)	0	4.34295e-07	>0.999999	0.999999	0.913674	0.913674	1	0	CONSUMED	0.913674	0.913674	0.913674	0
1-methyl-5-imidazolelactate	0.0893039	4.34295e-07	>0.999999	0.999999	0.387051	0.363819	1.06386	0.0268831	PRODUCED	0.360393	0.52001	0.280751	0.0148442
1-methyl-beta-carboline-3-carboxylic acid	0.140165	4.34295e-07	>0.999999	0.999999	0.169384	0.153701	1.10203	0.0421938	PRODUCED	0.151622	0.181608	0.174921	0.000247778
1-oleoylglycerol (18:1)	0	4.34295e-07	>0.999999	0.999999	0.207875	0.207875	1	0	CONSUMED	0.207875	0.207875	0.207875	0
1-palmitoyl-2-palmitoleoyl-GPE (16:0/16:1)	0	4.34295e-07	>0.999999	0.999999	0.982041	0.982041	1	0	CONSUMED	0.982041	0.982041	0.982041	0
1-ribosyl-imidazoleacetate	-1.4273	4.34295e-07	>0.999999	0.999999	0.0898222	0.24157	0.371827	-0.42966	CONSUMED	0.0898222	0.0898222	0.0898222	0
2,2'-methylenebis(6-tert-butyl-p-cresol)	0.0785711	4.34295e-07	>0.999999	0.999999	0.618788	0.585989	1.05597	0.0236523	PRODUCED	0.585989	0.684386	0.585989	0.00322728
2,3-dihydroxy-2-methylbutyrate	-0.0134208	4.34295e-07	>0.999999	0.999999	0.149049	0.150442	0.990741	-0.00404006	CONSUMED	0.154277	0.166327	0.126544	0.000416171
2,3-dihydroxy-5-methylthio-4-pentenoate (DMTPA)	0	4.34295e-07	>0.999999	0.999999	0.135011	0.135011	1	0	CONSUMED	0.135011	0.135011	0.135011	0
2'-deoxyinosine	0	4.34295e-07	>0.999999	0.999999	0.0927428	0.0927428	1	0	CONSUMED	0.0927428	0.0927428	0.0927428	0
2-hydroxyadipate	-0.40082	4.34295e-07	>0.999999	0.999999	0.393206	0.519133	0.757428	-0.120659	CONSUMED	0.603152	0.365495	0.210971	0.0390275
2-methylserine	-0.629869	4.34295e-07	>0.999999	0.999999	0.0325616	0.0503867	0.646235	-0.18961	CONSUMED	0.0325616	0.0325616	0.0325616	0
3-hydroxyadipate	-0.121986	4.34295e-07	>0.999999	0.999999	0.101474	0.110427	0.918922	-0.0367213	CONSUMED	0.125853	0.0892844	0.0892844	0.000445745
3-hydroxydecanoate	-0.019447	4.34295e-07	>0.999999	0.999999	0.877807	0.88972	0.986611	-0.00585413	CONSUMED	0.96162	0.828966	0.842836	0.00531654
3-hydroxyhexanoate	0	4.34295e-07	>0.999999	0.999999	0.218398	0.218398	1	0	CONSUMED	0.218398	0.218398	0.218398	0
3-hydroxyhippurate	0	4.34295e-07	>0.999999	0.999999	0.238074	0.238074	1	0	CONSUMED	0.238074	0.238074	0.238074	0
4-acetamidobutanoate	-0.0266037	4.34295e-07	>0.999999	0.999999	0.207541	0.211404	0.981729	-0.00800852	CONSUMED	0.190705	0.204504	0.227415	0.00034383
4-ethylcatechol sulfate	0.0254074	4.34295e-07	>0.999999	0.999999	0.0275814	0.0270999	1.01777	0.00764839	PRODUCED	0.0285443	0.0270999	0.0270999	6.95484e-07
5,6-dihydrothymine	0	4.34295e-07	>0.999999	0.999999	0.0049701	0.0049701	1	0	CONSUMED	0.0049701	0.0049701	0.0049701	0
5-aminovalerate	-0.16422	4.34295e-07	>0.999999	0.999999	0.873859	0.979211	0.892411	-0.0494351	CONSUMED	0.73774	0.951329	0.932508	0.0139849
5-methylcytidine	-0.817768	4.34295e-07	>0.999999	0.999999	0.11689	0.20604	0.567319	-0.246173	CONSUMED	0.11689	0.11689	0.11689	0
aconitate [cis or trans]	-0.0276454	4.34295e-07	>0.999999	0.999999	0.291944	0.297592	0.98102	-0.00832208	CONSUMED	0.299255	0.316671	0.259907	0.000845603
ala-leu-ala	0	4.34295e-07	>0.999999	0.999999	0.0849851	0.0849851	1	0	CONSUMED	0.0849851	0.0849851	0.0849851	0
allantoic acid	-0.156746	4.34295e-07	>0.999999	0.999999	0.627143	0.69912	0.897046	-0.0471852	CONSUMED	0.627143	0.627143	0.627143	0
anserine	-0.0255442	4.34295e-07	>0.999999	0.999999	1.82685	1.85948	0.98245	-0.00768957	CONSUMED	1.71053	1.99187	1.77814	0.0215675
argininate	0	4.34295e-07	>0.999999	0.999999	0.243652	0.243652	1	0	CONSUMED	0.243652	0.243652	0.243652	1.15556e-33
benzoate	0.00904488	4.34295e-07	>0.999999	0.999999	0.882086	0.876573	1.00629	0.00272278	PRODUCED	0.986413	0.815467	0.844378	0.0083721
butyrylglutamine/isobutyrylglutamine	-0.127102	4.34295e-07	>0.999999	0.999999	0.341536	0.37299	0.915669	-0.0382615	CONSUMED	0.329688	0.357872	0.337047	0.000213688
cadaverine	0.0113689	4.34295e-07	>0.999999	0.999999	1.20123	1.1918	1.00791	0.00342239	PRODUCED	1.2457	1.31292	1.04508	0.0194178
carnosine	0	4.34295e-07	>0.999999	0.999999	0.237461	0.237461	1	0	CONSUMED	0.237461	0.237461	0.237461	0
C-glycosyltryptophan	-0.0309745	4.34295e-07	>0.999999	0.999999	0.878527	0.897593	0.978759	-0.00932426	CONSUMED	0.692778	1.25002	0.692778	0.103508
cholesterol sulfate	-0.0359764	4.34295e-07	>0.999999	0.999999	1.16643	1.19589	0.975371	-0.01083	CONSUMED	1.23005	1.00754	1.26171	0.0191859
cinnamoylglycine	-0.0939736	4.34295e-07	>0.999999	0.999999	0.260874	0.278432	0.936939	-0.0282889	CONSUMED	0.260874	0.260874	0.260874	0
citrulline	0.00405311	4.34295e-07	>0.999999	0.999999	0.434163	0.432945	1.00281	0.00122011	PRODUCED	0.444368	0.421674	0.436448	0.000132672
creatine	0.0131188	4.34295e-07	>0.999999	0.999999	1.77111	1.75508	1.00913	0.00394915	PRODUCED	1.69497	1.91311	1.70524	0.0151505
cyclo(phe-pro) (L,D)	-0.063044	4.34295e-07	>0.999999	0.999999	0.96862	1.01189	0.957242	-0.0189781	CONSUMED	0.890934	1.0011	1.01383	0.00456688
cyclo(pro-tyr)	0.020757	4.34295e-07	>0.999999	0.999999	0.174778	0.172281	1.01449	0.00624847	PRODUCED	0.15596	0.190728	0.177645	0.000308368
cytidine 2',3'-cyclic monophosphate	0.178056	4.34295e-07	>0.999999	0.999999	0.00476792	0.00421433	1.13136	0.0536001	PRODUCED	0.00421433	0.0058751	0.00421433	9.19376e-07
daidzin	0	4.34295e-07	>0.999999	0.999999	0.569824	0.569824	1	0	CONSUMED	0.569824	0.569824	0.569824	0
dehydroascorbate	0	4.34295e-07	>0.999999	0.999999	0.862015	0.862015	1	0	CONSUMED	0.862015	0.862015	0.862015	1.84889e-32
diacetylchitobiose	-0.28479	4.34295e-07	>0.999999	0.999999	0.552873	0.673528	0.820861	-0.0857304	CONSUMED	0.510293	0.560276	0.58805	0.00155267
dihydroferulate	0	4.34295e-07	>0.999999	0.999999	0.152955	0.152955	1	0	CONSUMED	0.152955	0.152955	0.152955	0
ectoine	0.0240865	4.34295e-07	>0.999999	0.999999	0.078194	0.0768993	1.01684	0.00725077	PRODUCED	0.0789399	0.0814716	0.0741705	1.37438e-05
enterolactone sulfate	0	4.34295e-07	>0.999999	0.999999	0.060479	0.060479	1	0	CONSUMED	0.060479	0.060479	0.060479	7.22224e-35
ethyl beta-glucopyranoside	-0.135034	4.34295e-07	>0.999999	0.999999	0.353018	0.387656	0.910648	-0.0406493	CONSUMED	0.214494	0.378325	0.466236	0.0163237
gamma-glutamylalanine	-0.104592	4.34295e-07	>0.999999	0.999999	0.0793562	0.0853231	0.930068	-0.0314854	CONSUMED	0.0815339	0.092841	0.0636938	0.000215947
gamma-glutamylglutamate	0.195328	4.34295e-07	>0.999999	0.999999	0.453429	0.396014	1.14498	0.0587996	PRODUCED	0.420977	0.630004	0.309308	0.0265013
gamma-glutamyltryptophan	0.116951	4.34295e-07	>0.999999	0.999999	0.253449	0.233714	1.08444	0.0352057	PRODUCED	0.292919	0.233714	0.233714	0.0011684
glucuronide of C10H18O2 (8)	0	4.34295e-07	>0.999999	0.999999	0.180363	0.180363	1	0	CONSUMED	0.180363	0.180363	0.180363	1.15556e-33
glycerol 2-phosphate	0.0627692	4.34295e-07	>0.999999	0.999999	1.99558	1.91061	1.04447	0.0188954	PRODUCED	1.79098	1.49618	2.69956	0.393427
glycerophosphoserine	0.0135538	4.34295e-07	>0.999999	0.999999	0.722886	0.716127	1.00944	0.0040801	PRODUCED	0.758646	0.714446	0.695567	0.00104815
hexanoylglutamine	0	4.34295e-07	>0.999999	0.999999	0.466815	0.466815	1	0	CONSUMED	0.466815	0.466815	0.466815	0
homocarnosine	0	4.34295e-07	>0.999999	0.999999	0.028108	0.028108	1	0	CONSUMED	0.028108	0.028108	0.028108	0
homocysteine	0	4.34295e-07	>0.999999	0.999999	0.149666	0.149666	1	0	CONSUMED	0.149666	0.149666	0.149666	0
maltol	0.148287	4.34295e-07	>0.999999	0.999999	0.0519697	0.0468934	1.10825	0.044639	PRODUCED	0.0468934	0.0468934	0.0621225	7.73082e-05
mannose	0.0275013	4.34295e-07	>0.999999	0.999999	0.464964	0.456184	1.01925	0.00827871	PRODUCED	0.489238	0.45396	0.451693	0.000443208
N,N,N-trimethyl-alanylproline betaine (TMAP)	0.432207	4.34295e-07	>0.999999	0.999999	0.979156	0.725679	1.3493	0.130107	PRODUCED	1.11072	0.716569	1.11018	0.0517138
N2-acetyllysine	0.390537	4.34295e-07	>0.999999	0.999999	0.200559	0.152996	1.31088	0.117563	PRODUCED	0.152996	0.295686	0.152996	0.00678685
N-acetyl-3-methylhistidine	-0.0563978	4.34295e-07	>0.999999	0.999999	1.19765	1.24539	0.961662	-0.0169774	CONSUMED	0.98511	1.44335	1.16448	0.0533219
N-acetylglycine	0.0333134	4.34295e-07	>0.999999	0.999999	0.505481	0.493943	1.02336	0.0100283	PRODUCED	0.493966	0.537737	0.48474	0.000801623
N-acetylkynurenine (2)	0	4.34295e-07	>0.999999	0.999999	0.868944	0.868944	1	0	CONSUMED	0.868944	0.868944	0.868944	1.84889e-32
N-acetyltaurine	0.0362104	4.34295e-07	>0.999999	0.999999	0.973923	0.949782	1.02542	0.0109004	PRODUCED	0.980337	1.02989	0.911539	0.00353278
N-carbamoylaspartate	0.563195	4.34295e-07	>0.999999	0.999999	2.2479	1.52138	1.47754	0.169539	PRODUCED	0.535132	0.436153	5.77241	9.3191
nicotianamine	0.0414348	4.34295e-07	>0.999999	0.999999	0.917446	0.891471	1.02914	0.0124731	PRODUCED	0.7385	1.1342	0.87964	0.0402158
nicotinamide riboside	0.21539	4.34295e-07	>0.999999	0.999999	0.147301	0.126872	1.16102	0.0648389	PRODUCED	0.126872	0.188158	0.126872	0.00125199
nicotinate ribonucleoside	0	4.34295e-07	>0.999999	0.999999	0.243543	0.243543	1	0	CONSUMED	0.243543	0.243543	0.243543	0
N-octanoylglutamine	0	4.34295e-07	>0.999999	0.999999	0.610349	0.610349	1	0	CONSUMED	0.610349	0.610349	0.610349	0
N-octanoylglycine	0	4.34295e-07	>0.999999	0.999999	0.281552	0.281552	1	0	CONSUMED	0.281552	0.281552	0.281552	0
N-oleoylserine	0	4.34295e-07	>0.999999	0.999999	0.481779	0.481779	1	0	CONSUMED	0.481779	0.481779	0.481779	4.62223e-33
octadecanedioate (C18)	0.0281693	4.34295e-07	>0.999999	0.999999	0.999899	0.980565	1.01972	0.00847981	PRODUCED	1.14244	0.934981	0.922275	0.0152793
oleoyl-linoleoyl-glycerol (18:1/18:2) [2]	0	4.34295e-07	>0.999999	0.999999	0.909469	0.909469	1	0	CONSUMED	0.909469	0.909469	0.909469	0
ophthalmate	0.218562	4.34295e-07	>0.999999	0.999999	0.20368	0.175047	1.16357	0.0657936	PRODUCED	0.181336	0.228287	0.201417	0.000554941
O-sulfo-tyrosine	0.348407	4.34295e-07	>0.999999	0.999999	0.568731	0.44671	1.27315	0.104881	PRODUCED	1.0327	0.336747	0.336747	0.161449
oxindolylalanine	0	4.34295e-07	>0.999999	0.999999	0.561217	0.561217	1	0	CONSUMED	0.561217	0.561217	0.561217	0
palmitoyl dihydrosphingomyelin (d18:0/16:0)	0.0127661	4.34295e-07	>0.999999	0.999999	1.13205	1.12208	1.00889	0.00384299	PRODUCED	1.0215	1.30953	1.06513	0.0241008
pentose acid	0.05387	4.34295e-07	>0.999999	0.999999	0.215835	0.207924	1.03805	0.0162165	PRODUCED	0.195156	0.218861	0.233489	0.000374232
phenylacetylmethionine	0	4.34295e-07	>0.999999	0.999999	0.708116	0.708116	1	0	CONSUMED	0.708116	0.708116	0.708116	1.84889e-32
phenylacetylphenylalanine	0	4.34295e-07	>0.999999	0.999999	0.111757	0.111757	1	0	CONSUMED	0.111757	0.111757	0.111757	2.88889e-34
phosphoenolpyruvate (PEP)	0	4.34295e-07	>0.999999	0.999999	0.307144	0.307144	1	0	CONSUMED	0.307144	0.307144	0.307144	0
prolylhydroxyproline	6.82697e-06	4.34295e-07	>0.999999	0.999999	1.8556	1.8556	1	2.05512e-06	PRODUCED	1.90756	1.89768	1.76157	0.00665623
pterin	0	4.34295e-07	>0.999999	0.999999	0.668702	0.668702	1	0	CONSUMED	0.668702	0.668702	0.668702	0
pyridoxamine	-0.200575	4.34295e-07	>0.999999	0.999999	0.241417	0.277426	0.870204	-0.0603791	CONSUMED	0.199758	0.259832	0.264659	0.00130739
riboflavin (vitamin B2)	0	4.34295e-07	>0.999999	0.999999	0.18436	0.18436	1	0	CONSUMED	0.18436	0.18436	0.18436	0
ribose	0	4.34295e-07	>0.999999	0.999999	0.0786876	0.0786876	1	0	CONSUMED	0.0786876	0.0786876	0.0786876	0
ribulose/xylulose	0.443891	4.34295e-07	>0.999999	0.999999	0.520873	0.382919	1.36027	0.133625	PRODUCED	0.382919	0.382919	0.79678	0.0570936
sarcosine	0.522449	4.34295e-07	>0.999999	0.999999	0.557687	0.388256	1.43639	0.157273	PRODUCED	0.27925	1.11456	0.27925	0.232582
S-methylcysteine	0	4.34295e-07	>0.999999	0.999999	0.999388	0.999388	1	0	CONSUMED	0.999388	0.999388	0.999388	1.84889e-32
soyasaponin I	0	4.34295e-07	>0.999999	0.999999	0.502046	0.502046	1	0	CONSUMED	0.502046	0.502046	0.502046	0
soyasaponin II	0	4.34295e-07	>0.999999	0.999999	0.323372	0.323372	1	0	CONSUMED	0.323372	0.323372	0.323372	0
soyasaponin III	0	4.34295e-07	>0.999999	0.999999	0.274485	0.274485	1	0	CONSUMED	0.274485	0.274485	0.274485	0
sphingomyelin (d18:1/17:0, d17:1/18:0, d19:1/16:0)	-0.0411857	4.34295e-07	>0.999999	0.999999	1.11017	1.14232	0.971856	-0.0123981	CONSUMED	1.08694	1.12011	1.12345	0.000407343
sphingomyelin (d18:1/21:0, d17:1/22:0, d16:1/23:0)	-0.0140622	4.34295e-07	>0.999999	0.999999	1.05486	1.06519	0.9903	-0.00423314	CONSUMED	1.04917	1.09662	1.01879	0.00153852
stearoyl sphingomyelin (d18:1/18:0)	0.0333811	4.34295e-07	>0.999999	0.999999	1.06136	1.03708	1.02341	0.0100487	PRODUCED	1.02314	1.14291	1.01802	0.00499483
sucrose	0	4.34295e-07	>0.999999	0.999999	0.0121424	0.0121424	1	0	CONSUMED	0.0121424	0.0121424	0.0121424	0
taurochenodeoxycholate	0.0226551	4.34295e-07	>0.999999	0.999999	3.05628	3.00867	1.01583	0.00681985	PRODUCED	2.89139	3.21703	3.06043	0.0265228
taurohyodeoxycholic acid	-0.0351667	4.34295e-07	>0.999999	0.999999	2.61987	2.68452	0.975919	-0.0105862	CONSUMED	2.48627	2.71187	2.66148	0.0140212
tricosanoyl sphingomyelin (d18:1/23:0)	-0.016051	4.34295e-07	>0.999999	0.999999	1.10362	1.11597	0.988936	-0.00483184	CONSUMED	1.20367	0.987508	1.11969	0.0118755
UDP-N-acetylglucosamine/galactosamine	0.192439	4.34295e-07	>0.999999	0.999999	0.347612	0.304204	1.14269	0.0579299	PRODUCED	0.304204	0.434428	0.304204	0.00565276
UMP	-0.0653807	4.34295e-07	>0.999999	0.999999	1.32527	1.38671	0.955693	-0.0196816	CONSUMED	1.34563	1.92126	0.708938	0.36774
urate	0	4.34295e-07	>0.999999	0.999999	0.0479526	0.0479526	1	0	CONSUMED	0.0479526	0.0479526	0.0479526	0

## Sheet: G vag B2 Vs sBHI
Metabolites	log2 (avg bact/media)	minus log10 q value	P value	q value	G vag B2 Mean	Bl sBHI Mean	Fold change	log fold change	Metabolite direction	G_vag_B2	G_vag_B2	G_vag_B2	Variance
(3'-5')-adenylyladenosine	0.595811	0.87195	0.1	0.134292	2.83415	1.87528	1.51132	0.179357	PRODUCED	2.79727	2.82265	2.88254	0.00191707
(3'-5')-adenylylcytidine	-0.493056	0.87195	0.1	0.134292	1.16716	1.64269	0.710519	-0.148425	CONSUMED	1.16496	1.13437	1.20217	0.00115284
(3'-5')-adenylyluridine	0.711795	0.87195	0.1	0.134292	2.81256	1.71724	1.63784	0.214272	PRODUCED	2.82973	2.81385	2.7941	0.0003185
(3'-5')-cytidylyladenosine	-0.355634	0.87195	0.1	0.134292	1.14621	1.46664	0.781526	-0.107056	CONSUMED	1.10678	1.15816	1.17371	0.00122692
(3'-5')-cytidylylcytidine	-0.461009	0.87195	0.1	0.134292	0.738938	1.01715	0.726478	-0.138777	CONSUMED	0.757535	0.716212	0.743066	0.000439694
(3'-5')-cytidylylguanosine	-0.312717	0.87195	0.1	0.134292	0.94736	1.17666	0.805124	-0.0941373	CONSUMED	0.866755	0.969103	1.00622	0.00521744
(3'-5')-cytidylyluridine	-0.686141	0.87195	0.1	0.134292	0.88999	1.43197	0.621514	-0.206549	CONSUMED	0.837474	0.90976	0.922735	0.00211049
(3'-5')-guanylyladenosine	-0.518153	0.87195	0.1	0.134292	2.62417	3.75813	0.698265	-0.155979	CONSUMED	2.35097	2.46484	3.05671	0.143556
(3'-5')-guanylylcytidine	-0.821842	0.87195	0.1	0.134292	1.64978	2.91626	0.565719	-0.247399	CONSUMED	1.61049	1.64679	1.69206	0.00167015
(3'-5')-guanylyluridine	-0.678344	0.87195	0.1	0.134292	1.39998	2.24039	0.624882	-0.204202	CONSUMED	1.35425	1.42172	1.42397	0.00156973
(3'-5')-uridylyladenosine	-0.168755	0.87195	0.1	0.134292	4.37775	4.92097	0.88961	-0.0508003	CONSUMED	4.47185	4.32567	4.33572	0.00666704
(3'-5')-uridylylcytidine	-0.763076	0.87195	0.1	0.134292	1.63054	2.76719	0.589239	-0.229709	CONSUMED	1.63106	1.62671	1.63383	1.28787e-05
(3'-5')-uridylylguanosine	-0.277569	0.87195	0.1	0.134292	1.90256	2.30619	0.82498	-0.0835565	CONSUMED	1.8846	1.87907	1.94402	0.00129669
(3'-5')-uridylyluridine	-0.113785	0.87195	0.1	0.134292	1.26432	1.36807	0.924161	-0.0342526	CONSUMED	1.25433	1.27864	1.25997	0.000161915
(N(1) + N(8))-acetylspermidine	-1.56378	0.87195	0.1	0.134292	0.365322	1.08	0.338263	-0.470746	CONSUMED	0.351124	0.382889	0.361953	0.00026077
1,3-propanediol	-2.75806	0.87195	0.1	0.134292	0.271505	1.83669	0.147822	-0.830259	CONSUMED	0.271505	0.271505	0.271505	0
12-ketolithocholate	-0.172006	0.87195	0.1	0.134292	0.583246	0.657099	0.887607	-0.0517791	CONSUMED	0.583246	0.583246	0.583246	0
1-methyl-4-imidazoleacetate	-2.68189	0.87195	0.1	0.134292	0.12899	0.827722	0.155837	-0.807329	CONSUMED	0.12899	0.12899	0.12899	0
1-methyl-5-imidazolelactate	-1.05431	0.87195	0.1	0.134292	0.512553	1.06443	0.481529	-0.317378	CONSUMED	0.610501	0.539081	0.388077	0.0128959
1-methyl-beta-carboline-3-carboxylic acid	-5.38523	0.87195	0.1	0.134292	0.0823509	3.44179	0.0239268	-1.62112	CONSUMED	0.0926238	0.0772144	0.0772144	7.91499e-05
1-methylguanidine	-6.03623	0.87195	0.1	0.134292	0.0350654	2.30126	0.0152375	-1.81709	CONSUMED	0.0350654	0.0350654	0.0350654	0
1-methylhistidine	0.96819	0.87195	0.1	0.134292	0.319697	0.163412	1.95639	0.291454	PRODUCED	0.327562	0.328373	0.303154	0.000205402
1-palmitoyl-2-linoleoyl-GPC (16:0/18:2)	2.78445	0.87195	0.1	0.134292	0.0241689	0.00350795	6.88975	0.838204	PRODUCED	0.0240203	0.0225645	0.0259219	2.83464e-06
1-ribosyl-imidazoleacetate	-3.34786	0.87195	0.1	0.134292	0.096256	0.980019	0.0982185	-1.00781	CONSUMED	0.109124	0.0898222	0.0898222	0.000124183
2,3-dihydroxy-2-methylbutyrate	-1.71861	0.87195	0.1	0.134292	0.298484	0.982366	0.303842	-0.517352	CONSUMED	0.354464	0.276516	0.264472	0.00238657
2,3-dihydroxyisovalerate	-2.67586	0.87195	0.1	0.134292	0.225707	1.44231	0.15649	-0.805514	CONSUMED	0.202842	0.22773	0.246549	0.000480636
2,6-dihydroxybenzoic acid	-2.97757	0.87195	0.1	0.134292	0.122264	0.963021	0.126959	-0.896337	CONSUMED	0.10206	0.121603	0.143129	0.000421998
2,8-quinolinediol sulfate	-2.79388	0.87195	0.1	0.134292	0.159913	1.10899	0.144198	-0.841042	CONSUMED	0.159913	0.159913	0.159913	0
2-aminoadipate	-1.35119	0.87195	0.1	0.134292	0.436077	1.11253	0.391969	-0.406749	CONSUMED	0.596354	0.355939	0.355939	0.0192665
2-aminoheptanoate	1.13105	0.87195	0.1	0.134292	0.717775	0.327725	2.19017	0.340479	PRODUCED	0.697605	0.739977	0.715743	0.000451955
2'-AMP	-0.527175	0.87195	0.1	0.134292	0.676489	0.974891	0.693912	-0.158695	CONSUMED	0.692748	0.663603	0.673116	0.000220898
2'-deoxyadenosine	-1.09354	0.87195	0.1	0.134292	0.495657	1.05772	0.468609	-0.32919	CONSUMED	0.50125	0.492325	0.493397	2.37463e-05
2'-deoxyadenosine 5'-monophosphate	-2.50296	0.87195	0.1	0.134292	0.126377	0.716365	0.176415	-0.753466	CONSUMED	0.138641	0.117476	0.123015	0.000120466
2'-deoxycytidine	-0.925777	0.87195	0.1	0.134292	0.46731	0.887752	0.526397	-0.278687	CONSUMED	0.500484	0.451792	0.449654	0.000826554
2'-deoxyuridine	0.964019	0.87195	0.1	0.134292	1.92685	0.987756	1.95074	0.290199	PRODUCED	1.91345	1.83849	2.02861	0.00917057
2-hydroxy-3-methylvalerate	-0.996432	0.87195	0.1	0.134292	0.506178	1.00986	0.501238	-0.299956	CONSUMED	0.492966	0.51693	0.508639	0.00014811
2-hydroxy-4-(methylthio)butanoic acid	0.745751	0.87195	0.1	0.134292	0.0430331	0.0256631	1.67685	0.224493	PRODUCED	0.0413974	0.0424744	0.0452276	3.90181e-06
2-hydroxybutyrate/2-hydroxyisobutyrate	-2.02796	0.87195	0.1	0.134292	0.220824	0.900584	0.245201	-0.610478	CONSUMED	0.196115	0.202084	0.264272	0.00142473
2-hydroxyglutarate	0.883439	0.87195	0.1	0.134292	1.90486	1.03257	1.84477	0.265942	PRODUCED	1.83152	2.01517	1.86788	0.00945747
2-hydroxyhippurate (salicylurate)	-1.51345	0.87195	0.1	0.134292	0.362601	1.0352	0.350273	-0.455593	CONSUMED	0.351428	0.378207	0.358167	0.000194013
2-isopropylmalate	-2.29013	0.87195	0.1	0.134292	0.288157	1.40937	0.204458	-0.689397	CONSUMED	0.291089	0.289569	0.283813	1.47307e-05
2-keto-3-deoxy-gluconate	-0.865056	0.87195	0.1	0.134292	1.25161	2.2797	0.549025	-0.260408	CONSUMED	1.16637	1.30183	1.28664	0.0055072
2-methylcitrate/homocitrate	-0.81504	0.87195	0.1	0.134292	1.222	2.14992	0.568393	-0.245351	CONSUMED	1.23659	1.18971	1.2397	0.000784247
2-O-methylascorbic acid	-3.49929	0.87195	0.1	0.134292	0.0872268	0.986376	0.0884316	-1.05339	CONSUMED	0.090814	0.0780917	0.0927748	6.35492e-05
2'-O-methyluridine	-0.676451	0.87195	0.1	0.134292	0.573852	0.917132	0.625702	-0.203632	CONSUMED	0.555894	0.561421	0.604241	0.000700267
2-oxoarginine	0.235277	0.87195	0.1	0.134292	0.98689	0.838385	1.17713	0.0708255	PRODUCED	0.997231	0.960671	1.00277	0.000523262
2-piperidinone	-2.16188	0.87195	0.1	0.134292	0.298399	1.33533	0.223464	-0.650792	CONSUMED	0.345959	0.222903	0.326335	0.00437102
2-pyrrolidinone	-2.02234	0.87195	0.1	0.134292	0.394843	1.60402	0.246158	-0.608785	CONSUMED	0.406885	0.375114	0.40253	0.000296671
2R,3R-dihydroxybutyrate	-0.880974	0.87195	0.1	0.134292	0.616751	1.13582	0.543001	-0.2652	CONSUMED	0.689767	0.574439	0.586046	0.00403221
2S,3R-dihydroxybutyrate	-1.5066	0.87195	0.1	0.134292	0.401364	1.14044	0.351939	-0.453533	CONSUMED	0.38386	0.403267	0.416964	0.000276681
3-(4-hydroxyphenyl)lactate (HPLA)	-0.796495	0.87195	0.1	0.134292	0.281355	0.488679	0.575746	-0.239769	CONSUMED	0.280631	0.280234	0.283201	2.5946e-06
3,4-dihydroxybutyrate	-4.4151	0.87195	0.1	0.134292	0.0528017	1.12649	0.046873	-1.32908	CONSUMED	0.0435217	0.056318	0.0585654	6.58516e-05
3-amino-2-piperidone	-3.04407	0.87195	0.1	0.134292	0.209236	1.72582	0.121239	-0.916357	CONSUMED	0.206011	0.208863	0.212835	1.17451e-05
3'-AMP	-0.524735	0.87195	0.1	0.134292	0.796155	1.1454	0.695087	-0.157961	CONSUMED	0.777744	0.795937	0.814784	0.000343035
3-formylindole	-1.05355	0.87195	0.1	0.134292	0.657758	1.36527	0.48178	-0.317151	CONSUMED	0.623558	0.692601	0.657115	0.00119205
3-hydroxy-3-methylglutarate	-1.03961	0.87195	0.1	0.134292	0.506616	1.04144	0.486458	-0.312955	CONSUMED	0.507804	0.515704	0.49634	9.47964e-05
3-hydroxyadipate	-1.68135	0.87195	0.1	0.134292	0.213644	0.685218	0.31179	-0.506138	CONSUMED	0.382738	0.0892844	0.168909	0.0230297
3-hydroxybutyrate (BHBA)	-1.21506	0.87195	0.1	0.134292	0.467271	1.08477	0.430756	-0.365768	CONSUMED	0.447136	0.523689	0.430988	0.00245243
3-hydroxydecanoate	-0.363335	0.87195	0.1	0.134292	0.970441	1.24837	0.777366	-0.109375	CONSUMED	0.968226	0.944362	0.998734	0.000742753
3-hydroxyhexanoate	-1.74055	0.87195	0.1	0.134292	0.278351	0.930146	0.299255	-0.523959	CONSUMED	0.348662	0.267992	0.218398	0.00432268
3-hydroxyhippurate	-2.21267	0.87195	0.1	0.134292	0.238074	1.10355	0.215735	-0.66608	CONSUMED	0.238074	0.238074	0.238074	0
3-hydroxyoctanoate	-1.85723	0.87195	0.1	0.134292	0.310056	1.12337	0.276005	-0.559083	CONSUMED	0.340594	0.2418	0.347776	0.00350715
3-indoleglyoxylic acid	-0.390212	0.87195	0.1	0.134292	1.24318	1.6293	0.763017	-0.117466	CONSUMED	1.17144	1.34262	1.21549	0.00789997
3-methyl-2-oxobutyrate	2.58056	0.87195	0.1	0.134292	1.27389	0.212963	5.98171	0.776826	PRODUCED	1.19759	1.33224	1.29183	0.00477358
3-methyl-2-oxovalerate	2.07123	0.87195	0.1	0.134292	0.974451	0.231876	4.20246	0.623503	PRODUCED	0.92699	1.01979	0.976571	0.00215638
3-methylhistidine	-4.87474	0.87195	0.1	0.134292	0.0384095	1.12689	0.0340846	-1.46744	CONSUMED	0.0541528	0.0305378	0.0305378	0.00018589
3-phenylpropionate (hydrocinnamate)	-2.26983	0.87195	0.1	0.134292	0.324047	1.56277	0.207355	-0.683286	CONSUMED	0.323446	0.323446	0.325251	1.08684e-06
3-phosphoglycerate	-2.47297	0.87195	0.1	0.134292	0.0565803	0.314125	0.18012	-0.744438	CONSUMED	0.0526748	0.0620786	0.0549876	2.40106e-05
3-phosphoserine	-3.09777	0.87195	0.1	0.134292	0.132667	1.13576	0.116809	-0.932523	CONSUMED	0.12594	0.1302	0.14186	6.79305e-05
3-sulfo-alanine	-1.97466	0.87195	0.1	0.134292	0.239789	0.942459	0.254429	-0.594433	CONSUMED	0.216105	0.254045	0.249217	0.000426538
3-ureidopropionate	0.298892	0.87195	0.1	0.134292	1.24071	1.00854	1.2302	0.0899754	PRODUCED	1.20101	1.24156	1.27955	0.00154254
4-acetamidobutanoate	-2.03831	0.87195	0.1	0.134292	0.285741	1.17372	0.243448	-0.613593	CONSUMED	0.303402	0.274127	0.279693	0.000241687
4-ethylcatechol sulfate	-4.74737	0.87195	0.1	0.134292	0.0270999	0.727892	0.0372306	-1.4291	CONSUMED	0.0270999	0.0270999	0.0270999	0
4-guanidinobutanoate	-3.39891	0.87195	0.1	0.134292	0.194957	2.05642	0.0948041	-1.02317	CONSUMED	0.189304	0.195518	0.200049	2.91028e-05
4-hydroxyphenylpyruvate	2.58689	0.87195	0.1	0.134292	0.915637	0.152402	6.00804	0.778732	PRODUCED	0.944377	1	0.802536	0.0103675
4-imidazoleacetate	-2.01252	0.87195	0.1	0.134292	0.297223	1.19925	0.247841	-0.605828	CONSUMED	0.287113	0.293038	0.311516	0.000162012
4-methyl-2-oxopentanoate	2.15923	0.87195	0.1	0.134292	0.938774	0.210169	4.46677	0.649993	PRODUCED	0.916415	1	0.899907	0.00287959
4-methylcatechol sulfate	-2.18642	0.87195	0.1	0.134292	0.291168	1.32532	0.219696	-0.658178	CONSUMED	0.291168	0.291168	0.291168	0
4-quinolinecarboxylic acid	0.215558	0.87195	0.1	0.134292	1.80759	1.55672	1.16115	0.0648894	PRODUCED	1.67234	1.76929	1.98114	0.0249388
5'- GMP	-0.893078	0.87195	0.1	0.134292	0.587021	1.09018	0.538464	-0.268843	CONSUMED	0.656077	0.418506	0.686479	0.021529
5-(2-hydroxyethyl)-4-methylthiazole	-1.9124	0.87195	0.1	0.134292	0.273528	1.02965	0.26565	-0.57569	CONSUMED	0.260719	0.269116	0.290749	0.000240043
5,6-dihydrouridine	-1.89051	0.87195	0.1	0.134292	0.159674	0.592017	0.269712	-0.5691	CONSUMED	0.159674	0.159674	0.159674	0
5-aminovalerate	-1.30909	0.87195	0.1	0.134292	0.557987	1.38261	0.403574	-0.394076	CONSUMED	0.623823	0.418595	0.631544	0.0145875
5-hydroxylysine	-1.9369	0.87195	0.1	0.134292	0.21222	0.812548	0.261178	-0.583064	CONSUMED	0.207691	0.210185	0.218783	3.38591e-05
5-methylthioadenosine (MTA)	-4.33744	0.87195	0.1	0.134292	0.140809	2.84662	0.0494653	-1.3057	CONSUMED	0.15761	0.139532	0.125284	0.000262451
5-methyluridine (ribothymidine)	-1.21974	0.87195	0.1	0.134292	0.248852	0.57959	0.429359	-0.36718	CONSUMED	0.248852	0.248852	0.248852	0
5-oxoproline	-1.23162	0.87195	0.1	0.134292	0.522864	1.22784	0.425839	-0.370754	CONSUMED	0.529244	0.513524	0.525824	6.83498e-05
6-oxolithocholate	-0.794157	0.87195	0.1	0.134292	0.503859	0.873723	0.57668	-0.239065	CONSUMED	0.503859	0.503859	0.503859	0
6-oxopiperidine-2-carboxylate	-1.05441	0.87195	0.1	0.134292	0.745227	1.54774	0.481493	-0.31741	CONSUMED	0.753646	0.764403	0.717633	0.000600018
7-methylguanine	-0.530656	0.87195	0.1	0.134292	0.700941	1.01257	0.69224	-0.159743	CONSUMED	0.725199	0.678097	0.699526	0.00055616
aconitate [cis or trans]	-1.90085	0.87195	0.1	0.134292	0.256513	0.957903	0.267786	-0.572211	CONSUMED	0.248783	0.266986	0.253772	8.8479e-05
adenosine	-7.889	0.87195	0.1	0.134292	0.0389265	9.22721	0.00421866	-2.37483	CONSUMED	0.0709489	0.0445215	0.00130908	0.00123591
adenosine-2',3'-cyclic monophosphate	-0.405605	0.87195	0.1	0.134292	1.42255	1.88437	0.754919	-0.122099	CONSUMED	1.39445	1.43662	1.43658	0.000592145
adipate	0.553788	0.87195	0.1	0.134292	11.8832	8.09517	1.46793	0.166707	PRODUCED	12.1694	11.5272	11.953	0.106753
agmatine	-2.50816	0.87195	0.1	0.134292	0.146484	0.833341	0.17578	-0.755031	CONSUMED	0.160582	0.140325	0.138546	0.000149841
ala-ile-ala	-2.77511	0.87195	0.1	0.134292	0.18193	1.24536	0.146086	-0.835393	CONSUMED	0.185285	0.178088	0.182416	1.31292e-05
ala-leu-ala	-3.87143	0.87195	0.1	0.134292	0.0849851	1.24383	0.0683255	-1.16542	CONSUMED	0.0849851	0.0849851	0.0849851	0
alanine	-1.10054	0.87195	0.1	0.134292	0.542372	1.16304	0.466342	-0.331296	CONSUMED	0.565317	0.525126	0.536673	0.000428202
alanylhistidine	-2.73326	0.87195	0.1	0.134292	0.149889	0.996697	0.150386	-0.822794	CONSUMED	0.158476	0.142418	0.148773	6.53988e-05
alanylleucine	-4.01042	0.87195	0.1	0.134292	0.0805451	1.29807	0.0620501	-1.20726	CONSUMED	0.0762052	0.0817618	0.0836683	1.5035e-05
alanyllysine	-3.0485	0.87195	0.1	0.134292	0.150857	1.24811	0.120868	-0.917689	CONSUMED	0.153445	0.1494	0.149725	5.05082e-06
alanylproline	-0.295404	0.87195	0.1	0.134292	1.13207	1.38931	0.814844	-0.0889255	CONSUMED	1.13053	1.12773	1.13795	2.78802e-05
allantoin	-1.82158	0.87195	0.1	0.134292	0.394589	1.39475	0.282911	-0.548351	CONSUMED	0.339532	0.438472	0.405763	0.00254091
alpha-glutamylglutamate	-3.00209	0.87195	0.1	0.134292	0.179574	1.43867	0.124819	-0.903718	CONSUMED	0.177678	0.173557	0.187487	5.12097e-05
alpha-hydroxyisocaproate	-2.28496	0.87195	0.1	0.134292	0.187626	0.914398	0.205191	-0.687842	CONSUMED	0.186137	0.187924	0.188817	1.86224e-06
alpha-hydroxyisovalerate	-1.6524	0.87195	0.1	0.134292	0.31806	0.99984	0.318111	-0.497422	CONSUMED	0.294734	0.317989	0.341456	0.000545729
alpha-ketoglutarate	0.522703	0.87195	0.1	0.134292	0.795569	0.553769	1.43664	0.157349	PRODUCED	0.651977	0.888633	0.846098	0.0159163
AMP	-0.798337	0.87195	0.1	0.134292	0.524452	0.912073	0.575011	-0.240324	CONSUMED	0.51665	0.54131	0.515397	0.000213525
anthranilate	-2.10733	0.87195	0.1	0.134292	0.0336684	0.145074	0.232077	-0.634368	CONSUMED	0.0371326	0.0374494	0.0264231	3.93953e-05
arabitol/xylitol	-1.63355	0.87195	0.1	0.134292	0.398539	1.23657	0.322295	-0.491747	CONSUMED	0.372272	0.423183	0.400164	0.00064996
arabonate/xylonate	-2.90465	0.87195	0.1	0.134292	0.122915	0.92043	0.133541	-0.874387	CONSUMED	0.120062	0.124349	0.124333	6.10528e-06
argininate	-1.92569	0.87195	0.1	0.134292	0.243652	0.925676	0.263215	-0.57969	CONSUMED	0.243652	0.243652	0.243652	1.15556e-33
arginine	-1.0284	0.87195	0.1	0.134292	0.53128	1.08368	0.490254	-0.309579	CONSUMED	0.508953	0.543742	0.541146	0.000375575
asparagine	-1.33879	0.87195	0.1	0.134292	0.664727	1.68135	0.395353	-0.403015	CONSUMED	0.652018	0.663556	0.678607	0.000177765
aspartate	-1.47882	0.87195	0.1	0.134292	0.452308	1.26068	0.358782	-0.445169	CONSUMED	0.43888	0.452757	0.465286	0.000174477
aspartylaspartate	-2.24951	0.87195	0.1	0.134292	0.231025	1.09858	0.210296	-0.67717	CONSUMED	0.20167	0.218159	0.273247	0.00140498
benzoate	-2.02902	0.87195	0.1	0.134292	0.318683	1.30063	0.245022	-0.610796	CONSUMED	0.316203	0.245216	0.394629	0.00558565
beta-citrylglutamate	-2.70837	0.87195	0.1	0.134292	0.146593	0.958107	0.153003	-0.8153	CONSUMED	0.156572	0.126617	0.156591	0.00029929
beta-guanidinopropanoate	-1.65445	0.87195	0.1	0.134292	0.483205	1.52114	0.317659	-0.498038	CONSUMED	0.470267	0.488119	0.49123	0.000127962
beta-hydroxyisovalerate	-1.4682	0.87195	0.1	0.134292	0.468252	1.29555	0.361432	-0.441973	CONSUMED	0.556147	0.446498	0.40211	0.00628674
betaine	-1.11514	0.87195	0.1	0.134292	0.486449	1.05373	0.461646	-0.335691	CONSUMED	0.472602	0.49161	0.495136	0.000146911
bilirubin degradation product, C16H18N2O5 (1)*	-3.72263	0.87195	0.1	0.134292	0.11195	1.47791	0.075749	-1.12062	CONSUMED	0.122118	0.0987066	0.115026	0.000144125
biotin	-1.32615	0.87195	0.1	0.134292	0.48168	1.20773	0.398832	-0.39921	CONSUMED	0.520689	0.427116	0.497233	0.00237041
butyrate/isobutyrate (4:0)	-4.93336	0.87195	0.1	0.134292	0.0433541	1.32471	0.0327274	-1.48509	CONSUMED	0.0540001	0.028861	0.0472013	0.000169094
butyrylglutamine/isobutyrylglutamine	-1.09483	0.87195	0.1	0.134292	0.638769	1.36433	0.468191	-0.329577	CONSUMED	0.593864	0.64867	0.673774	0.00166993
cadaverine	-2.98211	0.87195	0.1	0.134292	0.205398	1.62294	0.12656	-0.897705	CONSUMED	0.0680337	0.0687562	0.479406	0.05631
caproate (6:0)	-3.88399	0.87195	0.1	0.134292	0.0813379	1.20085	0.0677336	-1.1692	CONSUMED	0.111966	0.0619163	0.0701317	0.000720424
carboxyethyl-GABA	-1.13283	0.87195	0.1	0.134292	0.373323	0.818655	0.45602	-0.341016	CONSUMED	0.3942	0.302427	0.423343	0.00398209
carboxymethylarginine	-5.44082	0.87195	0.1	0.134292	0.0539746	2.34445	0.0230223	-1.63785	CONSUMED	0.0516387	0.0516387	0.0586463	1.63691e-05
carboxymethylproline	-2.63007	0.87195	0.1	0.134292	0.173365	1.07323	0.161536	-0.79173	CONSUMED	0.194052	0.182463	0.143579	0.000698961
carnitine	-4.72713	0.87195	0.1	0.134292	0.0788921	2.0895	0.0377564	-1.42301	CONSUMED	0.0773076	0.0867992	0.0725696	5.25034e-05
catechol sulfate	-6.11051	0.87195	0.1	0.134292	0.0180612	1.24794	0.0144728	-1.83945	CONSUMED	0.0180612	0.0180612	0.0180612	0
chenodeoxycholate	-4.1781	0.87195	0.1	0.134292	0.0585791	1.06041	0.0552418	-1.25773	CONSUMED	0.066852	0.0561412	0.0527441	5.42153e-05
cholate	-3.30809	0.87195	0.1	0.134292	0.163664	1.62102	0.100964	-0.995834	CONSUMED	0.163664	0.163664	0.163664	0
choline	-1.6855	0.87195	0.1	0.134292	0.325413	1.0467	0.310895	-0.507387	CONSUMED	0.319992	0.330008	0.32624	2.55909e-05
cinnamoylglycine	-1.9167	0.87195	0.1	0.134292	0.260874	0.98495	0.26486	-0.576984	CONSUMED	0.260874	0.260874	0.260874	0
citraconate/glutaconate	-1.46717	0.87195	0.1	0.134292	0.377948	1.04495	0.361691	-0.441663	CONSUMED	0.34511	0.39034	0.398394	0.000824981
citrate	-3.2269	0.87195	0.1	0.134292	0.105053	0.983565	0.106808	-0.971394	CONSUMED	0.105575	0.103747	0.105838	1.29726e-06
citrulline	-1.30641	0.87195	0.1	0.134292	0.822009	2.03303	0.404326	-0.393268	CONSUMED	0.802255	0.825714	0.838059	0.000330772
CMP	-2.2205	0.87195	0.1	0.134292	0.0993324	0.462945	0.214566	-0.668439	CONSUMED	0.103672	0.0960205	0.0983049	1.54275e-05
creatine	-3.35493	0.87195	0.1	0.134292	0.0966389	0.98875	0.0977385	-1.00993	CONSUMED	0.091613	0.0972576	0.101046	2.25334e-05
creatinine	-3.53312	0.87195	0.1	0.134292	0.0873777	1.01152	0.0863824	-1.06357	CONSUMED	0.0820091	0.0869198	0.0932042	3.14895e-05
cyclo(gly-phe)	-1.32657	0.87195	0.1	0.134292	0.301571	0.756359	0.398715	-0.399338	CONSUMED	0.301571	0.301571	0.301571	0
cyclo(gly-pro)	-3.75951	0.87195	0.1	0.134292	0.0858963	1.16332	0.0738372	-1.13173	CONSUMED	0.0887196	0.0846442	0.0843253	6.00345e-06
cyclo(his-phe)	-1.43218	0.87195	0.1	0.134292	0.349402	0.942878	0.37057	-0.43113	CONSUMED	0.392277	0.337835	0.318096	0.00147606
cyclo(his-pro)	-3.27299	0.87195	0.1	0.134292	0.105995	1.02459	0.103451	-0.985267	CONSUMED	0.10247	0.106647	0.108867	1.05498e-05
cyclo(his-pro) (D,L)	-6.66505	0.87195	0.1	0.134292	0.0189115	1.91914	0.00985414	-2.00638	CONSUMED	0.0200461	0.0162655	0.0204228	5.28637e-06
cyclo(leu-pro)	-2.25769	0.87195	0.1	0.134292	0.206879	0.989343	0.209107	-0.679631	CONSUMED	0.198503	0.206722	0.215411	7.14918e-05
cyclo(phe-pro)	-3.69514	0.87195	0.1	0.134292	0.108743	1.40848	0.0772063	-1.11235	CONSUMED	0.132405	0.104548	0.089277	0.000478201
cyclo(phe-pro) (L,D)	-5.69465	0.87195	0.1	0.134292	0.0452912	2.3457	0.0193082	-1.71426	CONSUMED	0.054787	0.0499992	0.0310875	0.000157041
cyclo(pro-arg)	-6.43631	0.87195	0.1	0.134292	0.0253176	2.19252	0.0115473	-1.93752	CONSUMED	0.0241672	0.0246087	0.0271768	2.64128e-06
cyclo(pro-arg) (D,L)	-3.87706	0.87195	0.1	0.134292	0.0805656	1.18375	0.0680596	-1.16711	CONSUMED	0.0831525	0.0782979	0.0802464	5.96803e-06
cyclo(pro-tyr)	-4.47871	0.87195	0.1	0.134292	0.0708765	1.58026	0.0448511	-1.34823	CONSUMED	0.0711174	0.0711516	0.0703604	2.00024e-07
cystathionine	-5.27987	0.87195	0.1	0.134292	0.0439711	1.70831	0.0257395	-1.5894	CONSUMED	0.0439711	0.0439711	0.0439711	7.22224e-35
cysteine	-1.39942	0.87195	0.1	0.134292	0.39099	1.03142	0.37908	-0.421269	CONSUMED	0.378031	0.401499	0.39344	0.000142186
cysteine s-sulfate	-3.66245	0.87195	0.1	0.134292	0.0676024	0.85599	0.0789757	-1.10251	CONSUMED	0.0602456	0.0714751	0.0710865	4.06298e-05
cysteine-glutathione disulfide	3.66564	0.87195	0.1	0.134292	11.2693	0.888034	12.6902	1.10347	PRODUCED	10.9311	11.297	11.5798	0.105758
cysteinylglycine	-0.597688	0.87195	0.1	0.134292	1.07334	1.62427	0.660812	-0.179922	CONSUMED	1.0725	1.09709	1.05042	0.000545014
cystine	3.38191	0.87195	0.1	0.134292	1.69344	0.162447	10.4245	1.01806	PRODUCED	0.804642	1.99081	2.28485	0.61408
cytidine	-4.21986	0.87195	0.1	0.134292	0.130939	2.43991	0.0536656	-1.2703	CONSUMED	0.137697	0.161906	0.0932155	0.00121383
cytidine 2' or 3'-monophosphate (2' or 3'-CMP)	-0.961856	0.87195	0.1	0.134292	0.509329	0.992077	0.513396	-0.289547	CONSUMED	0.491766	0.52837	0.50785	0.000336613
cytidine 2',3'-cyclic monophosphate	-0.949831	0.87195	0.1	0.134292	0.544625	1.05202	0.517693	-0.285928	CONSUMED	0.522679	0.558073	0.553122	0.000367351
cytosine	-0.284966	0.87195	0.1	0.134292	0.760144	0.926145	0.820761	-0.0857832	CONSUMED	0.750339	0.73156	0.798534	0.00119349
deoxycarnitine	-4.06645	0.87195	0.1	0.134292	0.0556725	0.932747	0.0596866	-1.22412	CONSUMED	0.0494937	0.068642	0.0488819	0.000126249
deoxycholate	-0.8316	0.87195	0.1	0.134292	0.697991	1.24219	0.561906	-0.250336	CONSUMED	0.586633	0.848562	0.658778	0.0183049
dihydroorotate	-1.34145	0.87195	0.1	0.134292	0.518443	1.31376	0.394625	-0.403816	CONSUMED	0.486255	0.517926	0.551147	0.00105297
dimethylarginine (ADMA + SDMA)	-0.821583	0.87195	0.1	0.134292	0.533441	0.942774	0.565821	-0.247321	CONSUMED	0.509483	0.550253	0.540587	0.000453848
dimethylglycine	-1.02178	0.87195	0.1	0.134292	0.489725	0.99435	0.492508	-0.307587	CONSUMED	0.390924	0.778536	0.299717	0.0646381
ectoine	-0.948877	0.87195	0.1	0.134292	0.438727	0.846905	0.518035	-0.285641	CONSUMED	0.443811	0.438453	0.433916	2.45353e-05
enterolactone sulfate	-3.82057	0.87195	0.1	0.134292	0.060479	0.854497	0.0707773	-1.15011	CONSUMED	0.060479	0.060479	0.060479	7.22224e-35
erythritol	-0.428938	0.87195	0.1	0.134292	0.818747	1.10223	0.742808	-0.129123	CONSUMED	0.786573	0.914449	0.755219	0.00711496
erythronate	-3.16917	0.87195	0.1	0.134292	0.203612	1.83155	0.111169	-0.954016	CONSUMED	0.195544	0.210033	0.205259	5.45177e-05
ethyl beta-glucopyranoside	-2.01198	0.87195	0.1	0.134292	0.651409	2.62736	0.247933	-0.605665	CONSUMED	0.690785	0.680134	0.583309	0.00350664
ethylmalonate	-1.56838	0.87195	0.1	0.134292	0.3683	1.09227	0.337187	-0.472129	CONSUMED	0.234525	0.635852	0.234525	0.0536878
formiminoglutamate	-2.62372	0.87195	0.1	0.134292	0.172856	1.06538	0.162249	-0.789818	CONSUMED	0.173796	0.13871	0.206062	0.00113474
fructose	-3.22931	0.87195	0.1	0.134292	0.293849	2.75578	0.10663	-0.97212	CONSUMED	0.291655	0.308094	0.281799	0.000176461
fructosyllysine	-1.94365	0.87195	0.1	0.134292	0.332985	1.28092	0.259958	-0.585097	CONSUMED	0.326384	0.331118	0.341451	5.93665e-05
fumarate	-0.495903	0.87195	0.1	0.134292	0.679836	0.958707	0.709118	-0.149282	CONSUMED	0.63456	0.735178	0.66977	0.00260696
galactonate	-2.40954	0.87195	0.1	0.134292	0.214594	1.14015	0.188216	-0.725343	CONSUMED	0.210002	0.227944	0.205836	0.000137998
gamma-glutamylalanine	-1.53976	0.87195	0.1	0.134292	0.524881	1.52607	0.343944	-0.463512	CONSUMED	0.529521	0.535697	0.509424	0.000188714
gamma-glutamyl-alpha-lysine	-2.2284	0.87195	0.1	0.134292	0.31234	1.46367	0.213396	-0.670815	CONSUMED	0.286644	0.383882	0.266494	0.00394021
gamma-glutamyl-epsilon-lysine	-0.829098	0.87195	0.1	0.134292	0.483392	0.858782	0.562881	-0.249583	CONSUMED	0.478115	0.457178	0.514884	0.000853397
gamma-glutamylglutamate	-1.93149	0.87195	0.1	0.134292	0.320308	1.22181	0.262158	-0.581437	CONSUMED	0.38255	0.175106	0.403269	0.0159201
gamma-glutamylglutamine	-2.35207	0.87195	0.1	0.134292	0.287922	1.47	0.195865	-0.708043	CONSUMED	0.30839	0.267625	0.287749	0.000415468
gamma-glutamylisoleucine	-1.56893	0.87195	0.1	0.134292	0.370953	1.10056	0.337059	-0.472294	CONSUMED	0.359498	0.429789	0.323574	0.00291881
gamma-glutamylleucine	-2.48544	0.87195	0.1	0.134292	0.196049	1.09788	0.17857	-0.748191	CONSUMED	0.21694	0.201418	0.16979	0.000577397
gamma-glutamylmethionine	-2.25947	0.87195	0.1	0.134292	0.163837	0.784477	0.208848	-0.680169	CONSUMED	0.162064	0.151202	0.178244	0.000185166
gamma-glutamylphenylalanine	-2.44464	0.87195	0.1	0.134292	0.172977	0.941666	0.183692	-0.735909	CONSUMED	0.167847	0.172358	0.178726	2.98778e-05
gamma-glutamylthreonine	-1.52482	0.87195	0.1	0.134292	0.397182	1.14289	0.347523	-0.459017	CONSUMED	0.447576	0.355583	0.388386	0.00217369
gamma-glutamyltryptophan	-1.69518	0.87195	0.1	0.134292	0.233714	0.756805	0.308817	-0.510299	CONSUMED	0.233714	0.233714	0.233714	0
gamma-glutamyltyrosine	-2.86603	0.87195	0.1	0.134292	0.135419	0.987279	0.137163	-0.862761	CONSUMED	0.144058	0.126302	0.135896	7.89932e-05
gluconate	-6.89559	0.87195	0.1	0.134292	0.00892494	1.06264	0.00839885	-2.07578	CONSUMED	0.0154213	0.0105991	0.000754418	5.58813e-05
glucose	-6.40479	0.87195	0.1	0.134292	0.0109403	0.926963	0.0118023	-1.92803	CONSUMED	0.0112727	0.0109031	0.010645	9.95099e-08
glucose 6-phosphate	2.61818	0.87195	0.1	0.134292	0.317348	0.0516873	6.13976	0.788151	PRODUCED	0.31538	0.32791	0.308754	9.46456e-05
glucuronate	-1.42086	0.87195	0.1	0.134292	0.36729	0.983399	0.373491	-0.42772	CONSUMED	0.328282	0.445307	0.328282	0.00456492
glucuronide of C10H18O2 (8)	-1.3632	0.87195	0.1	0.134292	0.180363	0.463992	0.388719	-0.410364	CONSUMED	0.180363	0.180363	0.180363	1.15556e-33
glutamate	-1.27316	0.87195	0.1	0.134292	0.551192	1.33217	0.413754	-0.383258	CONSUMED	0.551798	0.537377	0.564399	0.000182824
glutamine	2.77246	0.87195	0.1	0.134292	1.00318	0.14682	6.83271	0.834593	PRODUCED	0.979736	0.908677	1.12112	0.011695
glutamine conjugate of C6H10O2 (2)	-2.91721	0.87195	0.1	0.134292	0.271813	2.05323	0.132383	-0.878168	CONSUMED	0.265765	0.264709	0.284963	0.000129986
glutamine_degradant	-0.954889	0.87195	0.1	0.134292	0.509283	0.98721	0.515881	-0.28745	CONSUMED	0.502478	0.53554	0.489832	0.000557034
glutarate (C5-DC)	-0.949047	0.87195	0.1	0.134292	0.661883	1.27783	0.517974	-0.285692	CONSUMED	0.54198	0.721863	0.721805	0.0107824
glutathione, oxidized (GSSG)	1.5075	0.87195	0.1	0.134292	4.5288	1.59287	2.84317	0.453803	PRODUCED	4.2737	4.53453	4.77818	0.0636517
glycerate	-2.406	0.87195	0.1	0.134292	0.235442	1.24786	0.188678	-0.724279	CONSUMED	0.221722	0.241135	0.24347	0.00014255
glycerol	-1.32788	0.87195	0.1	0.134292	0.568945	1.42824	0.398353	-0.399732	CONSUMED	0.558566	0.564927	0.583342	0.000165576
glycerol 3-phosphate	-1.59359	0.87195	0.1	0.134292	0.309239	0.93328	0.331346	-0.479718	CONSUMED	0.283244	0.317359	0.327115	0.000530622
glycerophosphoethanolamine	-1.7914	0.87195	0.1	0.134292	0.520008	1.80001	0.288891	-0.539266	CONSUMED	0.508022	0.529027	0.522976	0.000116905
glycerophosphoglycerol	-2.9913	0.87195	0.1	0.134292	0.0736023	0.585278	0.125756	-0.900471	CONSUMED	0.079948	0.070419	0.0704398	3.02016e-05
glycerophosphoinositol	-2.26631	0.87195	0.1	0.134292	0.220918	1.06282	0.207861	-0.682227	CONSUMED	0.201051	0.201051	0.260653	0.00118414
glycerophosphorylcholine (GPC)	-1.28326	0.87195	0.1	0.134292	0.577111	1.40462	0.410866	-0.3863	CONSUMED	0.550945	0.596035	0.584353	0.000547591
glycerophosphoserine	-1.12	0.87195	0.1	0.134292	0.468386	1.01802	0.460095	-0.337153	CONSUMED	0.447293	0.481007	0.476859	0.000337993
glycine	-1.47013	0.87195	0.1	0.134292	0.428056	1.18591	0.36095	-0.442553	CONSUMED	0.412912	0.428015	0.443241	0.000229968
glycochenodeoxycholate	-4.12225	0.87195	0.1	0.134292	0.0552783	0.962668	0.0574219	-1.24092	CONSUMED	0.0452931	0.0678022	0.0527395	0.000131499
glycocholate	-2.40105	0.87195	0.1	0.134292	0.304823	1.61004	0.189326	-0.722789	CONSUMED	0.304823	0.304823	0.304823	0
glycohyocholate	-4.66676	0.87195	0.1	0.134292	0.0347012	0.881414	0.0393699	-1.40484	CONSUMED	0.0338663	0.0298282	0.0404091	2.85113e-05
glycylisoleucine	-1.24119	0.87195	0.1	0.134292	0.716279	1.69323	0.423024	-0.373635	CONSUMED	0.722747	0.707718	0.71837	5.97466e-05
glycylleucine	-2.01335	0.87195	0.1	0.134292	0.257558	1.03981	0.247697	-0.60608	CONSUMED	0.249409	0.256688	0.266576	7.425e-05
glycylproline	-1.57127	0.87195	0.1	0.134292	0.351623	1.0449	0.336512	-0.472999	CONSUMED	0.344918	0.343372	0.366578	0.000168342
glycylvaline	-2.69832	0.87195	0.1	0.134292	0.262463	1.70351	0.154072	-0.812276	CONSUMED	0.253688	0.265086	0.268614	6.08559e-05
guanidinoacetate	-2.13725	0.87195	0.1	0.134292	0.238236	1.04805	0.227313	-0.643376	CONSUMED	0.290205	0.210548	0.213954	0.00202849
guanine	-0.519579	0.87195	0.1	0.134292	0.738025	1.05799	0.697575	-0.156409	CONSUMED	0.723228	0.738753	0.752095	0.000208721
guanosine	-7.32059	0.87195	0.1	0.134292	0.0181453	2.90056	0.00625579	-2.20372	CONSUMED	0.0168989	0.0169053	0.0206317	4.63671e-06
guanosine 2'-monophosphate (2'-GMP)	-1.72669	0.87195	0.1	0.134292	0.292513	0.968121	0.302145	-0.519785	CONSUMED	0.287517	0.290498	0.299523	3.90823e-05
guanosine 3'-monophosphate (3'-GMP)	-0.734611	0.87195	0.1	0.134292	0.613625	1.02104	0.60098	-0.22114	CONSUMED	0.607412	0.607334	0.626129	0.00011727
guanosine-2',3'-cyclic monophosphate	-0.803618	0.87195	0.1	0.134292	1.07395	1.87456	0.572911	-0.241913	CONSUMED	1.05644	1.08487	1.08055	0.000234781
gulonate	-1.09502	0.87195	0.1	0.134292	0.266988	0.570328	0.46813	-0.329633	CONSUMED	0.247574	0.278846	0.274543	0.000287297
harmane	-4.35364	0.87195	0.1	0.134292	0.196353	4.01435	0.0489128	-1.31058	CONSUMED	0.216914	0.168562	0.203583	0.000623701
HEPES	7.36043	0.87195	0.1	0.134292	0.0565509	0.000344136	164.327	2.21571	PRODUCED	0.0529807	0.0566622	0.0600097	1.23608e-05
hexanoylglutamine	-1.04517	0.87195	0.1	0.134292	0.466815	0.963323	0.484588	-0.314627	CONSUMED	0.466815	0.466815	0.466815	0
hippurate	-0.140726	0.87195	0.1	0.134292	0.887728	0.978684	0.907063	-0.0423626	CONSUMED	0.887728	0.887728	0.887728	1.84889e-32
histamine	-2.29762	0.87195	0.1	0.134292	0.248717	1.2228	0.203399	-0.691652	CONSUMED	0.235892	0.250635	0.259623	0.000143545
histidine	-0.979833	0.87195	0.1	0.134292	0.536956	1.05901	0.507038	-0.294959	CONSUMED	0.50771	0.537084	0.566076	0.00085164
histidine betaine (hercynine)	-2.14522	0.87195	0.1	0.134292	0.0759053	0.335774	0.226061	-0.645775	CONSUMED	0.0759053	0.0759053	0.0759053	0
histidylalanine	-3.63334	0.87195	0.1	0.134292	0.102417	1.27092	0.0805853	-1.09374	CONSUMED	0.0966939	0.107465	0.103093	2.9345e-05
homocarnosine	-5.26647	0.87195	0.1	0.134292	0.028108	1.08192	0.0259797	-1.58537	CONSUMED	0.028108	0.028108	0.028108	0
homocitrulline	-2.41353	0.87195	0.1	0.134292	0.352175	1.87631	0.187696	-0.726546	CONSUMED	0.366628	0.364664	0.325234	0.000545333
homostachydrine	-1.02145	0.87195	0.1	0.134292	0.451656	0.916844	0.49262	-0.307488	CONSUMED	0.343935	0.718096	0.292935	0.0538932
hydantoin-5-propionate	-2.53828	0.87195	0.1	0.134292	0.227539	1.32177	0.172147	-0.764099	CONSUMED	0.218535	0.240975	0.223106	0.000140623
hydroxyproline	-1.63721	0.87195	0.1	0.134292	0.331528	1.03127	0.321477	-0.492851	CONSUMED	0.326227	0.354018	0.314339	0.000414695
hypotaurine	-1.12592	0.87195	0.1	0.134292	0.245915	0.536689	0.458208	-0.338937	CONSUMED	0.254028	0.251651	0.232066	0.000145255
hypoxanthine	-1.65413	0.87195	0.1	0.134292	0.348653	1.09732	0.31773	-0.497942	CONSUMED	0.323367	0.366294	0.356297	0.000504525
imidazole lactate	-1.15016	0.87195	0.1	0.134292	0.513425	1.13949	0.450574	-0.346234	CONSUMED	0.480427	0.500808	0.55904	0.00166441
indolelactate	-2.3128	0.87195	0.1	0.134292	0.185416	0.921232	0.201269	-0.696222	CONSUMED	0.190389	0.159877	0.205982	0.00054997
inosine	-7.2741	0.87195	0.1	0.134292	0.00637987	0.987495	0.00646066	-2.18972	CONSUMED	0.00637987	0.00637987	0.00637987	0
inositol 1-phosphate (I1P)	0.5464	0.87195	0.1	0.134292	1.1804	0.808248	1.46044	0.164483	PRODUCED	1.33069	1.11905	1.09144	0.0171325
isobutyrylglycine (C4)	-2.2826	0.87195	0.1	0.134292	0.261596	1.27281	0.205527	-0.687132	CONSUMED	0.26299	0.238435	0.283362	0.000506067
isocitric lactone	-0.870864	0.87195	0.1	0.134292	0.555679	1.0162	0.546819	-0.262156	CONSUMED	0.56752	0.547036	0.552482	0.00011257
isoleucylglycine	-3.09293	0.87195	0.1	0.134292	0.153932	1.31339	0.117202	-0.931064	CONSUMED	0.156736	0.151886	0.153175	6.31086e-06
isovalerate (C5)	-4.91377	0.87195	0.1	0.134292	0.0426433	1.28541	0.0331749	-1.47919	CONSUMED	0.0426433	0.0426433	0.0426433	0
isovalerylglycine	-1.84749	0.87195	0.1	0.134292	0.348663	1.25475	0.277875	-0.55615	CONSUMED	0.34807	0.343239	0.354681	3.29976e-05
isovalerylphenylalanine	-2.06882	0.87195	0.1	0.134292	0.233742	0.98065	0.238354	-0.622777	CONSUMED	0.233814	0.240447	0.226965	4.54489e-05
kynurenate	-1.2787	0.87195	0.1	0.134292	0.452691	1.09832	0.412168	-0.384926	CONSUMED	0.445084	0.446755	0.466234	0.000138254
kynurenine	-2.01561	0.87195	0.1	0.134292	0.421946	1.70614	0.24731	-0.606758	CONSUMED	0.399687	0.421065	0.445085	0.000515805
lactate	-1.88994	0.87195	0.1	0.134292	0.17797	0.659594	0.269818	-0.56893	CONSUMED	0.17307	0.172522	0.188318	8.03838e-05
lanthionine	-1.84781	0.87195	0.1	0.134292	0.399894	1.43944	0.277813	-0.556247	CONSUMED	0.399894	0.399894	0.399894	0
leucine	-1.09776	0.87195	0.1	0.134292	0.577438	1.23585	0.467241	-0.330459	CONSUMED	0.529044	0.603203	0.600067	0.00175895
leucylalanine	-0.27818	0.87195	0.1	0.134292	0.806171	0.977615	0.824631	-0.0837405	CONSUMED	0.806171	0.806171	0.806171	0
leucylglutamine	-5.99658	0.87195	0.1	0.134292	0.0303906	1.94039	0.0156621	-1.80515	CONSUMED	0.0300692	0.0292658	0.0318369	1.7302e-06
leucylglycine	-7.20368	0.87195	0.1	0.134292	0.00936436	1.38039	0.00678384	-2.16852	CONSUMED	0.00936436	0.00936436	0.00936436	0
leu-val-val	-3.83134	0.87195	0.1	0.134292	0.0739543	1.05272	0.070251	-1.15335	CONSUMED	0.0873193	0.075525	0.0590187	0.000202081
lysine	-1.99092	0.87195	0.1	0.134292	0.422075	1.6777	0.251579	-0.599326	CONSUMED	0.405019	0.432943	0.428262	0.000223652
lysylalanine	-2.5634	0.87195	0.1	0.134292	0.300237	1.7747	0.169176	-0.77166	CONSUMED	0.275241	0.311661	0.313808	0.000469722
lysylleucine	-1.37016	0.87195	0.1	0.134292	0.477683	1.23481	0.386848	-0.41246	CONSUMED	0.454767	0.482056	0.496224	0.000444019
lyxonate	-2.7933	0.87195	0.1	0.134292	0.136568	0.946705	0.144256	-0.840867	CONSUMED	0.12952	0.138359	0.141823	4.02525e-05
malate	0.668898	0.87195	0.1	0.134292	1.7639	1.10947	1.58986	0.201358	PRODUCED	1.72232	1.74958	1.81981	0.00253041
malonate	-0.39911	0.87195	0.1	0.134292	0.225993	0.298015	0.758326	-0.120144	CONSUMED	0.226375	0.217361	0.234242	7.13574e-05
mannitol/sorbitol	0.393323	0.87195	0.1	0.134292	1.86302	1.41845	1.31342	0.118402	PRODUCED	1.75715	2.18018	1.65173	0.0782232
mannonate	-1.77014	0.87195	0.1	0.134292	0.331332	1.13013	0.29318	-0.532866	CONSUMED	0.318943	0.342548	0.332505	0.000140335
mannose	-0.174538	0.87195	0.1	0.134292	1.08785	1.22775	0.886051	-0.0525411	CONSUMED	1.08172	1.06779	1.11404	0.000562955
methionine	-0.960669	0.87195	0.1	0.134292	0.576923	1.12281	0.513819	-0.28919	CONSUMED	0.558542	0.583481	0.588745	0.000260319
methionine sulfone	-3.57421	0.87195	0.1	0.134292	0.101528	1.20929	0.0839567	-1.07594	CONSUMED	0.11939	0.0925974	0.0925974	0.000239275
methionine sulfoxide	-3.79612	0.87195	0.1	0.134292	0.135618	1.88392	0.0719869	-1.14275	CONSUMED	0.13538	0.130409	0.141064	2.84262e-05
methylmalonate (MMA)	-0.929967	0.87195	0.1	0.134292	0.55356	1.05466	0.52487	-0.279948	CONSUMED	0.507555	0.550657	0.602468	0.00225845
methylsuccinate	-2.04353	0.87195	0.1	0.134292	0.387053	1.59564	0.242569	-0.615164	CONSUMED	0.310064	0.449595	0.401499	0.0050237
methylthioadenosine sulfoxide	-1.39679	0.87195	0.1	0.134292	0.991961	2.61198	0.379774	-0.420475	CONSUMED	1.00509	0.994914	0.975883	0.00021974
mevalonate	-0.810168	0.87195	0.1	0.134292	0.629476	1.10373	0.570315	-0.243885	CONSUMED	0.584715	0.624084	0.679627	0.00227387
m-tyramine sulfate	-1.45925	0.87195	0.1	0.134292	0.392779	1.08	0.363683	-0.439277	CONSUMED	0.361707	0.392431	0.4242	0.000976433
myo-inositol	-2.36473	0.87195	0.1	0.134292	0.199924	1.02972	0.194153	-0.711855	CONSUMED	0.190812	0.211829	0.197131	0.000116278
N(1)-acetylspermine	-2.49867	0.87195	0.1	0.134292	0.146574	0.828384	0.17694	-0.752175	CONSUMED	0.145929	0.138263	0.155529	7.48405e-05
N,N,N-trimethyl-5-aminovalerate	-2.43029	0.87195	0.1	0.134292	0.352671	1.90091	0.185528	-0.731591	CONSUMED	0.364939	0.360145	0.33293	0.000298044
N,N-dimethyl-pro-pro	-2.89691	0.87195	0.1	0.134292	0.198295	1.47696	0.134258	-0.872058	CONSUMED	0.225948	0.184468	0.184468	0.000573511
N1-methylinosine	-2.36287	0.87195	0.1	0.134292	0.174747	0.898883	0.194404	-0.711294	CONSUMED	0.174747	0.174747	0.174747	0
N2,N2-dimethylguanosine	-1.75773	0.87195	0.1	0.134292	0.236324	0.799166	0.295714	-0.529129	CONSUMED	0.236324	0.236324	0.236324	0
N2,N5-diacetylornithine	-0.760274	0.87195	0.1	0.134292	0.493	0.835048	0.590384	-0.228865	CONSUMED	0.493	0.493	0.493	0
N2-acetyllysine	-2.2841	0.87195	0.1	0.134292	0.340601	1.65893	0.205313	-0.687583	CONSUMED	0.152996	0.541586	0.32722	0.0378849
N4-acetylcytidine	-1.29295	0.87195	0.1	0.134292	0.363225	0.890003	0.408116	-0.389216	CONSUMED	0.363225	0.363225	0.363225	4.62223e-33
N6,N6,N6-trimethyllysine	-0.7435	0.87195	0.1	0.134292	0.631294	1.05693	0.597289	-0.223816	CONSUMED	0.624904	0.646934	0.622043	0.000185516
N6,N6-dimethyllysine	1.59473	0.87195	0.1	0.134292	1.01539	0.33618	3.02038	0.480062	PRODUCED	0.989735	0.996711	1.05973	0.00148646
N6-acetyllysine	-1.12456	0.87195	0.1	0.134292	0.559742	1.22043	0.458642	-0.338526	CONSUMED	0.579703	0.577194	0.522327	0.00105147
N6-carboxymethyllysine	-4.87713	0.87195	0.1	0.134292	0.0438898	1.28981	0.0340281	-1.46816	CONSUMED	0.0445656	0.03741	0.0496939	3.80666e-05
N6-methyladenosine	-4.39757	0.87195	0.1	0.134292	0.0499801	1.05341	0.047446	-1.3238	CONSUMED	0.0499801	0.0499801	0.0499801	7.22224e-35
N6-methyllysine	-0.263451	0.87195	0.1	0.134292	0.858251	1.0302	0.833093	-0.0793068	CONSUMED	0.892892	0.79576	0.886101	0.00294038
N6-succinyladenosine	0.30902	0.87195	0.1	0.134292	1.49288	1.20504	1.23887	0.0930243	PRODUCED	1.46189	1.48512	1.53162	0.00126056
N-acetyl-2-aminoadipate	-2.66967	0.87195	0.1	0.134292	0.154053	0.980217	0.157162	-0.803652	CONSUMED	0.154053	0.154053	0.154053	0
N-acetylalanine	-1.19747	0.87195	0.1	0.134292	0.531137	1.21809	0.436039	-0.360474	CONSUMED	0.502181	0.534327	0.556903	0.000756281
N-acetylarginine	-2.17375	0.87195	0.1	0.134292	0.287538	1.29736	0.221633	-0.654365	CONSUMED	0.292372	0.29087	0.279372	5.05722e-05
N-acetylasparagine	-0.318431	0.87195	0.1	0.134292	0.801537	0.999496	0.801941	-0.0958574	CONSUMED	0.866486	0.720228	0.817897	0.00554864
N-acetylaspartate (NAA)	-3.87175	0.87195	0.1	0.134292	0.0946098	1.385	0.0683104	-1.16551	CONSUMED	0.0938568	0.097023	0.0929497	4.57316e-06
N-acetyl-cadaverine	-2.99486	0.87195	0.1	0.134292	0.175089	1.39573	0.125446	-0.901543	CONSUMED	0.205496	0.158136	0.161636	0.000696488
N-acetylcitrulline	-2.73738	0.87195	0.1	0.134292	0.135241	0.901866	0.149957	-0.824033	CONSUMED	0.124356	0.116165	0.165203	0.000690035
N-acetylcysteine	1.84406	0.87195	0.1	0.134292	0.80807	0.225077	3.59019	0.555117	PRODUCED	0.911547	0.736154	0.776509	0.00843776
N-acetyl-glucosamine 1-phosphate	2.47086	0.87195	0.1	0.134292	5.95937	1.07497	5.54375	0.743803	PRODUCED	7.13991	5.55016	5.18804	1.07803
N-acetylglutamate	-1.30554	0.87195	0.1	0.134292	0.401673	0.992843	0.404569	-0.393008	CONSUMED	0.362426	0.434452	0.408141	0.00132834
N-acetylglycine	-0.736376	0.87195	0.1	0.134292	0.718054	1.19627	0.600245	-0.221671	CONSUMED	0.670098	0.789098	0.694965	0.00394005
N-acetylhistamine	0.199523	0.87195	0.1	0.134292	0.834047	0.72632	1.14832	0.0600624	PRODUCED	0.811225	0.877795	0.81312	0.00143632
N-acetylhistidine	-1.18087	0.87195	0.1	0.134292	0.434188	0.984364	0.441085	-0.355478	CONSUMED	0.434273	0.410684	0.457608	0.000550453
N-acetylisoleucine	-1.95872	0.87195	0.1	0.134292	0.250848	0.975086	0.257257	-0.589632	CONSUMED	0.259632	0.24853	0.244383	6.21602e-05
N-acetylleucine	-1.52962	0.87195	0.1	0.134292	0.390927	1.12864	0.34637	-0.46046	CONSUMED	0.386611	0.387471	0.398698	4.54752e-05
N-acetylmethionine	-0.70277	0.87195	0.1	0.134292	0.481047	0.782964	0.614391	-0.211555	CONSUMED	0.455315	0.487142	0.500682	0.000542412
N-acetylmethionine sulfoxide	-1.72938	0.87195	0.1	0.134292	0.537557	1.78246	0.301581	-0.520596	CONSUMED	0.524631	0.553304	0.534736	0.00021151
N-acetylneuraminate	-5.94679	0.87195	0.1	0.134292	0.0205652	1.26851	0.0162121	-1.79016	CONSUMED	0.0205652	0.0205652	0.0205652	0
N-acetylphenylalanine	-1.77798	0.87195	0.1	0.134292	0.309651	1.06193	0.291592	-0.535224	CONSUMED	0.300329	0.310619	0.318004	7.87988e-05
N-acetylproline	-1.47397	0.87195	0.1	0.134292	0.499264	1.38688	0.35999	-0.44371	CONSUMED	0.502068	0.501888	0.493837	2.21002e-05
N-acetylputrescine	-1.28414	0.87195	0.1	0.134292	0.573425	1.3965	0.410617	-0.386563	CONSUMED	0.590547	0.566415	0.563312	0.000222282
N-acetylserine	-1.37229	0.87195	0.1	0.134292	0.448684	1.16156	0.386276	-0.413102	CONSUMED	0.417783	0.391984	0.536286	0.00592191
N-acetylthreonine	-1.71242	0.87195	0.1	0.134292	0.517814	1.69692	0.305148	-0.515489	CONSUMED	0.549575	0.493799	0.510066	0.000822758
N-acetyltryptophan	-2.60552	0.87195	0.1	0.134292	0.408604	2.48681	0.164308	-0.78434	CONSUMED	0.399285	0.418943	0.407584	9.73821e-05
N-acetyltyrosine	-1.31072	0.87195	0.1	0.134292	0.587887	1.45834	0.40312	-0.394565	CONSUMED	0.567959	0.579356	0.616346	0.000639915
N-acetylvaline	-1.85867	0.87195	0.1	0.134292	0.288834	1.04752	0.275731	-0.559515	CONSUMED	0.289119	0.296188	0.281195	5.62559e-05
N-butyryl-isoleucine	-1.72865	0.87195	0.1	0.134292	0.520666	1.72558	0.301734	-0.520376	CONSUMED	0.293808	0.609136	0.659055	0.0392214
N-butyryl-leucine	-1.21637	0.87195	0.1	0.134292	0.611054	1.41985	0.430364	-0.366164	CONSUMED	0.566869	0.622369	0.643926	0.00158046
N-butyryl-phenylalanine	-2.01549	0.87195	0.1	0.134292	0.283378	1.14574	0.247331	-0.606722	CONSUMED	0.277189	0.284871	0.288073	3.12864e-05
N-carbamoylalanine	-0.962266	0.87195	0.1	0.134292	0.510208	0.994073	0.51325	-0.289671	CONSUMED	0.525278	0.489281	0.516066	0.000349673
N-carbamoylvaline	-1.84888	0.87195	0.1	0.134292	0.272488	0.981555	0.277608	-0.556568	CONSUMED	0.275348	0.264818	0.277297	4.5071e-05
N-delta-acetylornithine	-2.13362	0.87195	0.1	0.134292	0.214632	0.941843	0.227885	-0.642284	CONSUMED	0.202209	0.217907	0.22378	0.000124366
N-formylanthranilic acid	0.178016	0.87195	0.1	0.134292	1.01371	0.896039	1.13133	0.053588	PRODUCED	1.04232	1.00548	0.993345	0.000650429
N-formylkynurenine	0.125948	0.87195	0.1	0.134292	2.11918	1.94202	1.09122	0.0379141	PRODUCED	2.1649	2.07535	2.11729	0.00200772
N-formylmethionine	-0.817859	0.87195	0.1	0.134292	0.427247	0.753147	0.567283	-0.2462	CONSUMED	0.401036	0.444091	0.436616	0.000529264
N-formylphenylalanine	-2.07408	0.87195	0.1	0.134292	0.274155	1.1544	0.237488	-0.624359	CONSUMED	0.271414	0.270275	0.280775	3.31954e-05
N-glycolylneuraminate	-1.79536	0.87195	0.1	0.134292	0.240121	0.833464	0.2881	-0.540457	CONSUMED	0.240121	0.240121	0.240121	0
nicotianamine	-2.26739	0.87195	0.1	0.134292	0.169467	0.8159	0.207705	-0.682552	CONSUMED	0.218099	0.13692	0.153381	0.00184159
nicotinamide	-3.04572	0.87195	0.1	0.134292	0.205846	1.6998	0.1211	-0.916854	CONSUMED	0.248234	0.210895	0.15841	0.00203618
nicotinate	0.621899	0.87195	0.1	0.134292	1.41523	0.91964	1.5389	0.18721	PRODUCED	1.53663	1.31565	1.39342	0.0125647
N-isobutyryl-phenylalanine	-1.67859	0.87195	0.1	0.134292	0.305003	0.97636	0.312388	-0.505306	CONSUMED	0.3264	0.296217	0.292391	0.000347055
N-lactoyl histidine	-0.885876	0.87195	0.1	0.134292	0.24366	0.450256	0.541159	-0.266675	CONSUMED	0.24366	0.24366	0.24366	1.15556e-33
N-lactoyl leucine	-3.24535	0.87195	0.1	0.134292	0.0930968	0.882844	0.105451	-0.976949	CONSUMED	0.0862497	0.0932465	0.0997942	4.58806e-05
N-lactoyl phenylalanine	-4.55908	0.87195	0.1	0.134292	0.0389837	0.918976	0.0424208	-1.37242	CONSUMED	0.0376676	0.0397844	0.0394991	1.31941e-06
N-lactoyl tyrosine	-3.91915	0.87195	0.1	0.134292	0.0647271	0.979188	0.0661028	-1.17978	CONSUMED	0.0653632	0.0588394	0.0699787	3.13248e-05
N-lactoyl valine	-3.65992	0.87195	0.1	0.134292	0.0723632	0.914669	0.079114	-1.10175	CONSUMED	0.0562348	0.0778632	0.0829915	0.000201667
N-monomethylarginine	0.354846	0.87195	0.1	0.134292	0.81067	0.633906	1.27885	0.106819	PRODUCED	0.812086	0.797223	0.822702	0.000163793
N-octanoylglutamine	-0.872333	0.87195	0.1	0.134292	0.610349	1.11732	0.546263	-0.262598	CONSUMED	0.610349	0.610349	0.610349	0
N-octanoylglycine	-1.57269	0.87195	0.1	0.134292	0.324154	0.964227	0.33618	-0.473428	CONSUMED	0.409356	0.281552	0.281552	0.00544463
N-propionylmethionine	0.197696	0.87195	0.1	0.134292	1.15768	1.00943	1.14687	0.0595124	PRODUCED	1.13082	1.16019	1.18202	0.000660205
N-succinyl-phenylalanine	-2.40046	0.87195	0.1	0.134292	0.242814	1.28199	0.189404	-0.72261	CONSUMED	0.224622	0.24283	0.260991	0.000330669
octadecanedioate (C18)	-0.664622	0.87195	0.1	0.134292	2.01323	3.19128	0.630854	-0.200071	CONSUMED	1.50318	2.39025	2.14627	0.209998
octadecenedioate (C18:1-DC)	-2.2487	0.87195	0.1	0.134292	0.628935	2.98904	0.210413	-0.676927	CONSUMED	0.883669	0.690718	0.312418	0.0844448
ophthalmate	-0.652842	0.87195	0.1	0.134292	0.868079	1.36485	0.636026	-0.196525	CONSUMED	0.870373	0.840477	0.893387	0.000703815
ornithine	-1.33495	0.87195	0.1	0.134292	0.597848	1.50818	0.396405	-0.401861	CONSUMED	0.583002	0.610392	0.60015	0.000191523
orotate	-1.89162	0.87195	0.1	0.134292	0.487519	1.80894	0.269505	-0.569433	CONSUMED	0.488236	0.486287	0.488033	1.14883e-06
orotidine	-1.52103	0.87195	0.1	0.134292	0.381023	1.09352	0.348438	-0.457875	CONSUMED	0.453092	0.336819	0.353158	0.00396221
O-sulfo-tyrosine	-1.61258	0.87195	0.1	0.134292	0.336747	1.02977	0.327012	-0.485436	CONSUMED	0.336747	0.336747	0.336747	4.62223e-33
o-tyrosine	-2.12985	0.87195	0.1	0.134292	0.308801	1.35153	0.228482	-0.641148	CONSUMED	0.32049	0.29571	0.310203	0.000154993
oxalate (ethanedioate)	-0.563987	0.87195	0.1	0.134292	1.15578	1.70865	0.67643	-0.169777	CONSUMED	1.14664	1.13093	1.18978	0.000928481
oxindolylalanine	0.973622	0.87195	0.1	0.134292	1.1021	0.561217	1.96376	0.293089	PRODUCED	1.04765	1.12882	1.12982	0.00222399
palmitoleate (16:1n7)	-0.0956248	0.87195	0.1	0.134292	0.922354	0.985561	0.935867	-0.0287859	CONSUMED	0.940878	0.925028	0.901155	0.000399837
p-aminobenzoate (PABA)	-0.42825	0.87195	0.1	0.134292	1.0584	1.42419	0.743163	-0.128916	CONSUMED	1.08343	1.03586	1.05592	0.000570203
pantoate	-1.92181	0.87195	0.1	0.134292	0.350433	1.32778	0.263923	-0.578522	CONSUMED	0.387042	0.325277	0.338981	0.00105209
pantothenate (Vitamin B5)	0.100743	0.87195	0.1	0.134292	1.36391	1.27192	1.07233	0.0303268	PRODUCED	1.33744	1.34726	1.40705	0.00141942
p-cresol sulfate	-2.37523	0.87195	0.1	0.134292	0.180409	0.935999	0.192745	-0.715016	CONSUMED	0.167541	0.181344	0.192343	0.000154432
pentose acid	-2.32497	0.87195	0.1	0.134292	0.168651	0.845034	0.199579	-0.699886	CONSUMED	0.144672	0.177991	0.18329	0.000438273
phenol sulfate	-2.16632	0.87195	0.1	0.134292	0.189224	0.84938	0.222778	-0.652127	CONSUMED	0.189224	0.189224	0.189224	1.15556e-33
phenylacetate	-3.5986	0.87195	0.1	0.134292	0.145821	1.76648	0.0825492	-1.08329	CONSUMED	0.145821	0.145821	0.145821	0
phenylacetylphenylalanine	-1.21009	0.87195	0.1	0.134292	0.111757	0.258551	0.432242	-0.364273	CONSUMED	0.111757	0.111757	0.111757	2.88889e-34
phenylalanine	-1.03948	0.87195	0.1	0.134292	0.591637	1.2161	0.486503	-0.312915	CONSUMED	0.567335	0.594646	0.612928	0.000526463
phenylalanylalanine	-2.95918	0.87195	0.1	0.134292	0.120729	0.938887	0.128587	-0.890803	CONSUMED	0.120729	0.120729	0.120729	2.88889e-34
phenylalanylglycine	-3.69738	0.87195	0.1	0.134292	0.0696368	0.903359	0.0770865	-1.11302	CONSUMED	0.0711532	0.0708174	0.0669398	5.48368e-06
phenyllactate (PLA)	-3.02222	0.87195	0.1	0.134292	0.109917	0.892983	0.12309	-0.909777	CONSUMED	0.108562	0.10956	0.11163	2.44899e-06
phenylpyruvate	1.34416	0.87195	0.1	0.134292	0.987587	0.388994	2.53882	0.404633	PRODUCED	1.34916	0.857496	0.75611	0.100619
phosphate	-2.86482	0.87195	0.1	0.134292	0.140995	1.02707	0.137279	-0.862395	CONSUMED	0.136309	0.139042	0.147635	3.49296e-05
phosphocholine	-3.23532	0.87195	0.1	0.134292	0.114446	1.07777	0.106187	-0.973927	CONSUMED	0.111051	0.115714	0.116571	8.82358e-06
phosphoethanolamine (PE)	-3.46871	0.87195	0.1	0.134292	0.0868338	0.961337	0.090326	-1.04419	CONSUMED	0.0905311	0.0719369	0.0980333	0.000180508
p-hydroxybenzaldehyde	-2.67379	0.87195	0.1	0.134292	0.278994	1.78028	0.156714	-0.804892	CONSUMED	0.256483	0.3106	0.269899	0.000794208
picolinate	-1.20134	0.87195	0.1	0.134292	0.446967	1.02781	0.434872	-0.361639	CONSUMED	0.514703	0.411686	0.414513	0.0034431
pipecolate	-1.08948	0.87195	0.1	0.134292	0.513229	1.09214	0.469932	-0.327965	CONSUMED	0.503303	0.526686	0.509697	0.000146045
proline	-1.098	0.87195	0.1	0.134292	0.497611	1.06518	0.467163	-0.330531	CONSUMED	0.506205	0.497673	0.488956	7.43899e-05
prolylalanine	-4.66205	0.87195	0.1	0.134292	0.0498314	1.26159	0.0394988	-1.40342	CONSUMED	0.0529189	0.0513372	0.0452382	1.64485e-05
prolylglycine	-2.89268	0.87195	0.1	0.134292	0.134655	1.00001	0.134653	-0.870783	CONSUMED	0.148451	0.124233	0.13128	0.000155165
prolylhydroxyproline	-1.99285	0.87195	0.1	0.134292	0.308961	1.22973	0.251243	-0.599907	CONSUMED	0.319299	0.302201	0.305383	8.26925e-05
prolylproline	-1.42255	0.87195	0.1	0.134292	0.344041	0.922236	0.373051	-0.428232	CONSUMED	0.36521	0.346431	0.320482	0.000504426
putrescine	-1.12031	0.87195	0.1	0.134292	0.513333	1.11595	0.459995	-0.337246	CONSUMED	0.447727	0.482628	0.609645	0.00726156
pyridoxamine	-0.335876	0.87195	0.1	0.134292	1.34276	1.69476	0.792303	-0.101109	CONSUMED	1.3356	1.34887	1.34382	4.48263e-05
pyridoxate	-2.79331	0.87195	0.1	0.134292	0.173509	1.20279	0.144255	-0.840869	CONSUMED	0.160394	0.216092	0.144041	0.00142685
pyridoxine (vitamin B6)	-0.463974	0.87195	0.1	0.134292	0.851172	1.17405	0.724987	-0.13967	CONSUMED	0.823243	0.838066	0.892208	0.00131788
pyroglutamylalanine	-4.28432	0.87195	0.1	0.134292	0.0713575	1.39043	0.0513205	-1.28971	CONSUMED	0.0695187	0.0739564	0.0705974	5.35678e-06
pyroglutamylvaline	-3.97474	0.87195	0.1	0.134292	0.100632	1.58217	0.0636038	-1.19652	CONSUMED	0.0991792	0.09987	0.102847	3.79853e-06
pyrraline	-1.61652	0.87195	0.1	0.134292	0.415505	1.27408	0.326122	-0.48662	CONSUMED	0.409799	0.392885	0.443832	0.0006733
pyruvate	6.51237	0.87195	0.1	0.134292	34.6708	0.379791	91.2892	1.96042	PRODUCED	32.8799	34.8724	36.2603	2.88725
quinate	-1.36887	0.87195	0.1	0.134292	0.346718	0.895464	0.387194	-0.412072	CONSUMED	0.330147	0.35689	0.353117	0.000209502
quinolinate	-0.693053	0.87195	0.1	0.134292	0.627041	1.01374	0.618543	-0.20863	CONSUMED	0.571395	0.680245	0.629483	0.00296657
ribitol	-0.899225	0.87195	0.1	0.134292	0.597455	1.11429	0.536175	-0.270694	CONSUMED	0.592641	0.592248	0.607475	7.53459e-05
riboflavin (vitamin B2)	-1.0786	0.87195	0.1	0.134292	0.817332	1.7262	0.473487	-0.324692	CONSUMED	1.02482	0.664484	0.762691	0.0347001
ribonate	-1.96231	0.87195	0.1	0.134292	0.270909	1.05569	0.256617	-0.590714	CONSUMED	0.252462	0.283169	0.277095	0.000264441
ribose	5.30502	0.87195	0.1	0.134292	5.01863	0.126945	39.5338	1.59697	PRODUCED	5.18447	5.21075	4.66067	0.0962741
ribulose/xylulose	-1.09338	0.87195	0.1	0.134292	0.434179	0.926421	0.468662	-0.32914	CONSUMED	0.395118	0.454667	0.45275	0.0011452
S-(1,2-dicarboxyethyl)glutathione	0.943013	0.87195	0.1	0.134292	2.34818	1.2214	1.92254	0.283875	PRODUCED	2.36136	2.3261	2.35708	0.000370371
saccharopine	0.327309	0.87195	0.1	0.134292	1.29623	1.03312	1.25467	0.0985297	PRODUCED	1.23201	1.31352	1.34315	0.00331247
S-adenosylhomocysteine (SAH)	-4.78492	0.87195	0.1	0.134292	0.0577695	1.59259	0.036274	-1.4404	CONSUMED	0.0644655	0.0544215	0.0544215	3.36269e-05
salicylate	-1.70564	0.87195	0.1	0.134292	0.311999	1.01765	0.306586	-0.513447	CONSUMED	0.284556	0.313564	0.337877	0.000712607
sarcosine	-1.78707	0.87195	0.1	0.134292	0.27925	0.963727	0.28976	-0.537962	CONSUMED	0.27925	0.27925	0.27925	0
S-carboxyethylcysteine	-1.41299	0.87195	0.1	0.134292	0.47205	1.25701	0.375534	-0.425351	CONSUMED	0.388477	0.481422	0.54625	0.00628891
S-carboxymethyl-cysteine	-0.79731	0.87195	0.1	0.134292	0.583271	1.01364	0.575421	-0.240014	CONSUMED	0.574052	0.586794	0.588966	6.49205e-05
sedoheptulose	1.00565	0.87195	0.1	0.134292	1.59681	0.795286	2.00785	0.302731	PRODUCED	1.55465	1.48116	1.75463	0.0200309
sedoheptulose-7-phosphate	-1.74272	0.87195	0.1	0.134292	0.313076	1.04776	0.298805	-0.524611	CONSUMED	0.319971	0.321565	0.297692	0.000178146
serine	-1.43509	0.87195	0.1	0.134292	0.493836	1.33533	0.369823	-0.432006	CONSUMED	0.484447	0.49398	0.503082	8.68392e-05
spermidine	-1.47588	0.87195	0.1	0.134292	0.390811	1.08705	0.359514	-0.444284	CONSUMED	0.376692	0.398309	0.397431	0.000149703
spermine	1.35769	0.87195	0.1	0.134292	3.11308	1.21475	2.56274	0.408705	PRODUCED	3.32205	2.69893	3.31826	0.128646
stachydrine	-0.489301	0.87195	0.1	0.134292	0.684834	0.961345	0.71237	-0.147294	CONSUMED	0.697655	0.804162	0.552685	0.0159335
succinate	-0.22364	0.87195	0.1	0.134292	0.948399	1.10742	0.856402	-0.0673223	CONSUMED	0.936484	0.936661	0.972051	0.000419575
sucrose	-6.21486	0.87195	0.1	0.134292	0.0121424	0.901911	0.013463	-1.87086	CONSUMED	0.0121424	0.0121424	0.0121424	0
sulfate	-1.36213	0.87195	0.1	0.134292	0.431474	1.10916	0.389009	-0.410041	CONSUMED	0.425555	0.431711	0.437156	3.36859e-05
tartarate	-1.89682	0.87195	0.1	0.134292	0.129256	0.481338	0.268535	-0.570999	CONSUMED	0.0920454	0.203678	0.0920454	0.00415391
tartronate (hydroxymalonate)	-2.31977	0.87195	0.1	0.134292	0.163109	0.814326	0.200299	-0.698321	CONSUMED	0.142729	0.162826	0.183771	0.000421179
taurine	-3.53652	0.87195	0.1	0.134292	0.122144	1.41733	0.0861789	-1.0646	CONSUMED	0.106628	0.136485	0.12332	0.000223901
taurochenodeoxycholate	-3.14839	0.87195	0.1	0.134292	0.101684	0.901591	0.112782	-0.947759	CONSUMED	0.101684	0.101684	0.101684	0
taurohyocholate	-0.380009	0.87195	0.1	0.134292	0.669002	0.870606	0.768433	-0.114394	CONSUMED	0.669002	0.669002	0.669002	0
taurohyodeoxycholic acid	-5.07135	0.87195	0.1	0.134292	0.027344	0.919373	0.029742	-1.52663	CONSUMED	0.0310279	0.0237751	0.027229	1.31609e-05
taurolithocholate	-0.6175	0.87195	0.1	0.134292	0.462076	0.708924	0.651799	-0.185886	CONSUMED	0.462076	0.462076	0.462076	0
thiamin (vitamin B1)	0.251565	0.87195	0.1	0.134292	3.82769	3.2152	1.1905	0.0757285	PRODUCED	3.74701	3.84372	3.89234	0.00547284
thioproline	3.8407	0.87195	0.1	0.134292	0.995384	0.0694742	14.3274	1.15617	PRODUCED	1	0.991482	0.99467	1.85201e-05
threonate	-4.67164	0.87195	0.1	0.134292	0.0624756	1.59226	0.0392372	-1.4063	CONSUMED	0.0664314	0.0551996	0.0657958	3.98059e-05
threonine	-1.74769	0.87195	0.1	0.134292	0.465507	1.56326	0.297779	-0.526106	CONSUMED	0.464409	0.454629	0.477483	0.00013148
threonylphenylalanine	-3.8074	0.87195	0.1	0.134292	0.107939	1.5112	0.0714261	-1.14614	CONSUMED	0.136476	0.11748	0.0698618	0.00117762
thymidine	0.424509	0.87195	0.1	0.134292	1.33077	0.991543	1.34212	0.12779	PRODUCED	1.30828	1.29134	1.39268	0.00294667
thymine	-1.39909	0.87195	0.1	0.134292	0.168232	0.443688	0.379168	-0.421168	CONSUMED	0.151786	0.175436	0.177474	0.000203904
TMP	-2.23898	0.87195	0.1	0.134292	0.198078	0.935057	0.211836	-0.674001	CONSUMED	0.184932	0.191442	0.217861	0.000304106
trigonelline (N'-methylnicotinate)	-1.23343	0.87195	0.1	0.134292	0.409098	0.961895	0.425304	-0.3713	CONSUMED	0.392959	0.415847	0.418489	0.000197101
trimethylamine N-oxide	-1.29971	0.87195	0.1	0.134292	0.149721	0.368584	0.406207	-0.391252	CONSUMED	0.177469	0.112757	0.158938	0.00111061
tryptamine	0.811578	0.87195	0.1	0.134292	2.35789	1.34343	1.75513	0.244309	PRODUCED	2.42698	2.37778	2.2689	0.00654384
tryptophan	-1.46088	0.87195	0.1	0.134292	0.481721	1.32606	0.363272	-0.439768	CONSUMED	0.486643	0.468494	0.490027	0.000134077
tryptophylglycine	-1.83927	0.87195	0.1	0.134292	0.194482	0.69591	0.279464	-0.553674	CONSUMED	0.224822	0.185668	0.172955	0.000730782
tyramine	-7.07635	0.87195	0.1	0.134292	0.0148612	2.0056	0.00740982	-2.13019	CONSUMED	0.0156888	0.0145526	0.0143421	5.24821e-07
tyramine O-sulfate	-1.40317	0.87195	0.1	0.134292	0.388186	1.02668	0.378097	-0.422397	CONSUMED	0.385262	0.385262	0.394033	2.56421e-05
tyrosine	-0.689923	0.87195	0.1	0.134292	0.590481	0.952563	0.619887	-0.207688	CONSUMED	0.556715	0.632544	0.582185	0.00148914
tyrosylglycine	-1.29469	0.87195	0.1	0.134292	0.396456	0.972604	0.407623	-0.389741	CONSUMED	0.402335	0.385408	0.401624	9.16713e-05
UDP-N-acetylglucosamine/galactosamine	-1.05681	0.87195	0.1	0.134292	0.304204	0.632845	0.480692	-0.318133	CONSUMED	0.304204	0.304204	0.304204	0
UMP	-1.02179	0.87195	0.1	0.134292	0.201965	0.410075	0.492506	-0.307588	CONSUMED	0.241427	0.209788	0.154679	0.00192721
uracil	-0.774217	0.87195	0.1	0.134292	0.751587	1.28541	0.584706	-0.233063	CONSUMED	0.722826	0.763156	0.76878	0.00062832
urea	2.89458	0.87195	0.1	0.134292	0.0440855	0.00592842	7.43629	0.871357	PRODUCED	0.0500679	0.0270175	0.0551711	0.000224999
uridine	-5.65893	0.87195	0.1	0.134292	0.0669182	3.38105	0.0197921	-1.70351	CONSUMED	0.0915601	0.0892713	0.0199231	0.00165771
uridine 2'-monophosphate (2'-UMP)	-2.423	0.87195	0.1	0.134292	0.180896	0.970118	0.186468	-0.729396	CONSUMED	0.199177	0.17788	0.16563	0.000288175
uridine 3'-monophosphate (3'-UMP)	-1.40212	0.87195	0.1	0.134292	0.304735	0.805384	0.378372	-0.422081	CONSUMED	0.284473	0.30209	0.327642	0.000471139
uridine-2',3'-cyclic monophosphate	-0.866963	0.87195	0.1	0.134292	1.0064	1.83549	0.5483	-0.260982	CONSUMED	0.997479	1	1.02171	0.000177531
valerate (5:0)	-1.16229	0.87195	0.1	0.134292	0.214308	0.47965	0.446802	-0.349885	CONSUMED	0.214308	0.214308	0.214308	1.15556e-33
valine	-1.26635	0.87195	0.1	0.134292	0.486521	1.17034	0.415709	-0.381211	CONSUMED	0.458434	0.504115	0.497014	0.000604249
val-val-ala	-2.61417	0.87195	0.1	0.134292	0.146409	0.896423	0.163326	-0.786945	CONSUMED	0.144629	0.146215	0.148383	3.55196e-06
valylglutamine	-2.39803	0.87195	0.1	0.134292	0.208887	1.10101	0.189724	-0.721879	CONSUMED	0.206897	0.204225	0.215539	3.4973e-05
valylglycine	-2.25901	0.87195	0.1	0.134292	0.345822	1.65533	0.208915	-0.680031	CONSUMED	0.327106	0.351977	0.358383	0.000272973
valylleucine	-5.05235	0.87195	0.1	0.134292	0.07662	2.54244	0.0301364	-1.52091	CONSUMED	0.0802251	0.0883126	0.0613224	0.000191864
xanthine	0.100974	0.87195	0.1	0.134292	1.07819	1.0053	1.0725	0.0303961	PRODUCED	1.05494	1.08026	1.09935	0.000496377
xanthosine	-3.20557	0.87195	0.1	0.134292	0.1138	1.04982	0.1084	-0.964972	CONSUMED	0.1138	0.1138	0.1138	2.88889e-34
2-hydroxyadipate	-1.50209	0.574772	0.2	0.266212	0.596308	1.68905	0.353042	-0.452173	CONSUMED	0.312696	0.809117	0.667111	0.0653683
azelate (C9-DC)	0.0947516	0.574772	0.2	0.266212	2.25088	2.1078	1.06788	0.0285231	PRODUCED	2.15029	2.31534	2.287	0.00778847
beta-alanine	-0.775519	0.574772	0.2	0.266212	0.390978	0.669278	0.584178	-0.233454	CONSUMED	0.58217	0.182158	0.408606	0.0402354
N-acetylglutamine	-0.10552	0.574772	0.2	0.266212	1.14723	1.23428	0.92947	-0.0317648	CONSUMED	1.23908	1.02522	1.17738	0.0121158
(3'-5')-adenylylguanosine	2.37875	0.298886	0.4	0.502475	0.974142	0.187304	5.20086	0.716075	PRODUCED	1.46843	1.26669	0.187304	0.47451
1-methyladenine	0.116957	0.298886	0.4	0.502475	1.3296	1.22607	1.08445	0.0352077	PRODUCED	1.30684	1.42134	1.26064	0.00684491
3-aminoisobutyrate	0.772237	0.298886	0.4	0.502475	0.395053	0.231307	1.70792	0.232466	PRODUCED	0.231307	0.661785	0.292067	0.0542823
4-ethylphenyl sulfate	-0.792251	0.298886	0.4	0.502475	0.302126	0.523214	0.577442	-0.238491	CONSUMED	0.302126	0.302126	0.302126	0
4-hydroxyglutamate	-1.47485	0.298886	0.4	0.502475	0.18473	0.513469	0.35977	-0.443975	CONSUMED	0.243241	0.155475	0.155475	0.00256764
4-hydroxyphenylacetate	-0.369273	0.298886	0.4	0.502475	0.608309	0.785754	0.774173	-0.111162	CONSUMED	0.608309	0.608309	0.608309	0
5-methylcytidine	-2.42298	0.298886	0.4	0.502475	0.11689	0.626857	0.18647	-0.72939	CONSUMED	0.11689	0.11689	0.11689	0
7-ketodeoxycholate	-0.268348	0.298886	0.4	0.502475	0.0943809	0.113675	0.83027	-0.0807808	CONSUMED	0.0943809	0.0943809	0.0943809	0
acetylcarnitine (C2)	-0.623536	0.298886	0.4	0.502475	0.572335	0.881766	0.649078	-0.187703	CONSUMED	0.708273	0.616424	0.392309	0.0264162
adenine	0.0644299	0.298886	0.4	0.502475	1.31906	1.26145	1.04567	0.0193953	PRODUCED	1.25378	1.36419	1.33922	0.00335246
allo-threonine	-0.887221	0.298886	0.4	0.502475	0.670809	1.24073	0.540655	-0.26708	CONSUMED	0.195407	0.913267	0.903753	0.169528
anserine	-1.72857	0.298886	0.4	0.502475	0.159145	0.527406	0.301751	-0.520351	CONSUMED	0.159145	0.159145	0.159145	0
arachidonate (20:4n6)	-1.17936	0.298886	0.4	0.502475	0.245662	0.556368	0.441547	-0.355023	CONSUMED	0.245662	0.245662	0.245662	0
homocysteine	-1.21321	0.298886	0.4	0.502475	0.149666	0.347007	0.431307	-0.365214	CONSUMED	0.149666	0.149666	0.149666	0
indoleacetate	-0.553527	0.298886	0.4	0.502475	0.208529	0.306052	0.681352	-0.166628	CONSUMED	0.160677	0.160677	0.304232	0.00686934
Isobar: hexose diphosphates	0.287915	0.298886	0.4	0.502475	0.147301	0.120652	1.22087	0.0866711	PRODUCED	0.120652	0.149724	0.171528	0.000651477
isocitrate	-0.631343	0.298886	0.4	0.502475	0.534392	0.827777	0.645575	-0.190053	CONSUMED	0.609342	0.709681	0.284154	0.0494814
isoursodeoxycholate	-0.119859	0.298886	0.4	0.502475	0.0752698	0.0817903	0.920278	-0.0360812	CONSUMED	0.0752698	0.0752698	0.0752698	0
N,N,N-trimethyl-alanylproline betaine (TMAP)	-3.03127	0.298886	0.4	0.502475	0.0549411	0.449161	0.122319	-0.912504	CONSUMED	0.0549411	0.0549411	0.0549411	0
N-acetyl-1-methylhistidine	-0.964647	0.298886	0.4	0.502475	0.281483	0.549337	0.512404	-0.290388	CONSUMED	0.281483	0.281483	0.281483	0
N-acetyl-3-methylhistidine	-1.12423	0.298886	0.4	0.502475	0.0581708	0.126803	0.458748	-0.338426	CONSUMED	0.0581708	0.0581708	0.0581708	0
N-carbamoylaspartate	-1.72423	0.298886	0.4	0.502475	0.685451	2.26475	0.302661	-0.519044	CONSUMED	0.172059	0.921488	0.962808	0.198106
N-methylproline	-2.08315	0.298886	0.4	0.502475	0.193999	0.822032	0.235999	-0.627089	CONSUMED	0.145763	0.290472	0.145763	0.00698025
oleoyl ethanolamide	-0.367659	0.298886	0.4	0.502475	0.470473	0.607031	0.775039	-0.110676	CONSUMED	0.470473	0.470473	0.470473	0
pseudouridine	0.0556313	0.298886	0.4	0.502475	0.749269	0.720926	1.03931	0.0167467	PRODUCED	0.721122	0.751304	0.775381	0.000739103
sebacate (C10-DC)	0.123565	0.298886	0.4	0.502475	1.14066	1.04703	1.08942	0.0371969	PRODUCED	1.12687	1.20357	1.09153	0.0032807
taurocholate	-0.478219	0.298886	0.4	0.502475	0.458283	0.638398	0.717863	-0.143958	CONSUMED	0.458283	0.458283	0.458283	0
13-HODE + 9-HODE	0.798891	0.206476	0.5	0.621619	0.299325	0.172049	1.73976	0.24049	PRODUCED	0.415085	0.0681734	0.414715	0.0400732
1-methyl-5-imidazoleacetate	0.508012	0.206476	0.5	0.621619	0.491275	0.34546	1.42209	0.152927	PRODUCED	0.647701	0.618582	0.207541	0.0605907
3-methylglutarate/2-methylglutarate	-0.988232	0.206476	0.5	0.621619	0.35154	0.697368	0.504095	-0.297487	CONSUMED	0.280418	0.453318	0.320884	0.00817838
gamma-glutamylglycine	-0.971852	0.206476	0.5	0.621619	0.346894	0.680384	0.509851	-0.292556	CONSUMED	0.447334	0.205689	0.387661	0.0158445
N-lactoyl isoleucine	-3.91463	0.206476	0.5	0.621619	0.0400603	0.604135	0.0663102	-1.17842	CONSUMED	0.0440357	0.0347884	0.0413568	2.2639e-05
(2 or 3)-decenoate (10:1n7 or n8)	-0.235404	0.0692114	0.7	0.852685	1.08554	1.27793	0.849447	-0.0708636	CONSUMED	1.22903	1.19743	0.83015	0.0491659
2-methylserine	-0.882976	0.0692114	0.7	0.852685	0.419563	0.773747	0.542248	-0.265802	CONSUMED	0.319056	0.751028	0.188604	0.0866563
2-phosphoglycerate	-1.08689	0.0692114	0.7	0.852685	0.304284	0.646349	0.470774	-0.327188	CONSUMED	0.261147	0.298754	0.352952	0.00212996
arachidate (20:0)	-0.224776	0.0692114	0.7	0.852685	0.745555	0.871253	0.855728	-0.0676643	CONSUMED	0.669978	0.995931	0.570757	0.0494773
butyrylglycine (C4)	-1.48577	0.0692114	0.7	0.852685	0.26774	0.749851	0.357058	-0.447261	CONSUMED	0.261704	0.263742	0.277775	7.65612e-05
diacetylchitobiose	0.0664618	0.0692114	0.7	0.852685	1.05974	1.01203	1.04715	0.020007	PRODUCED	0.970477	1.178	1.03073	0.0113978
imidazole propionate	0.141588	0.0692114	0.7	0.852685	1.45904	1.32265	1.10312	0.0426221	PRODUCED	1.38491	1.31889	1.67333	0.035529
isoleucine	-0.0403884	0.0692114	0.7	0.852685	0.92057	0.946706	0.972393	-0.0121581	CONSUMED	0.930725	0.91304	0.917946	8.3356e-05
oleate/vaccenate (18:1)	0.121703	0.0692114	0.7	0.852685	0.883219	0.811769	1.08802	0.0366364	PRODUCED	0.892654	0.978291	0.778713	0.0100246
p-cresol glucuronide	-0.375687	0.0692114	0.7	0.852685	0.40203	0.521617	0.770738	-0.113093	CONSUMED	0.42783	0.362462	0.415799	0.00121042
1-(1-enyl-palmitoyl)-2-linoleoyl-GPC (P-16:0/18:2)	0	4.34295e-07	>0.999999	0.999999	0.577417	0.577417	1	0	CONSUMED	0.577417	0.577417	0.577417	0
1-(1-enyl-palmitoyl)-2-linoleoyl-GPE (P-16:0/18:2)	0	4.34295e-07	>0.999999	0.999999	0.495672	0.495672	1	0	CONSUMED	0.495672	0.495672	0.495672	0
1-(1-enyl-palmitoyl)-GPC (P-16:0)	0	4.34295e-07	>0.999999	0.999999	0.782316	0.782316	1	0	CONSUMED	0.782316	0.782316	0.782316	0
1-(1-enyl-palmitoyl)-GPE (P-16:0)	0	4.34295e-07	>0.999999	0.999999	0.461666	0.461666	1	0	CONSUMED	0.461666	0.461666	0.461666	0
1-(1-enyl-stearoyl)-2-linoleoyl-GPE (P-18:0/18:2)	0	4.34295e-07	>0.999999	0.999999	0.46794	0.46794	1	0	CONSUMED	0.46794	0.46794	0.46794	0
1-(1-enyl-stearoyl)-GPE (P-18:0)	0	4.34295e-07	>0.999999	0.999999	0.992994	0.992994	1	0	CONSUMED	0.992994	0.992994	0.992994	0
1,2-dipalmitoyl-GPC (16:0/16:0)	0	4.34295e-07	>0.999999	0.999999	0.600908	0.600908	1	0	CONSUMED	0.600908	0.600908	0.600908	0
1,2-dipalmitoyl-GPE (16:0/16:0)	0	4.34295e-07	>0.999999	0.999999	0.913674	0.913674	1	0	CONSUMED	0.913674	0.913674	0.913674	0
1-arachidonoyl-GPE (20:4n6)	0	4.34295e-07	>0.999999	0.999999	0.619459	0.619459	1	0	CONSUMED	0.619459	0.619459	0.619459	0
1-linoleoyl-GPC (18:2)	0	4.34295e-07	>0.999999	0.999999	0.597745	0.597745	1	0	CONSUMED	0.597745	0.597745	0.597745	0
1-linoleoyl-GPE (18:2)	0	4.34295e-07	>0.999999	0.999999	0.40241	0.40241	1	0	CONSUMED	0.40241	0.40241	0.40241	4.62223e-33
1-oleoyl-2-linoleoyl-GPC (18:1/18:2)	0.136637	4.34295e-07	>0.999999	0.999999	0.00835855	0.00760325	1.09934	0.0411317	PRODUCED	0.00986915	0.00760325	0.00760325	1.71144e-06
1-oleoylglycerol (18:1)	0	4.34295e-07	>0.999999	0.999999	0.207875	0.207875	1	0	CONSUMED	0.207875	0.207875	0.207875	0
1-oleoyl-GPC (18:1)	0	4.34295e-07	>0.999999	0.999999	0.0621053	0.0621053	1	0	CONSUMED	0.0621053	0.0621053	0.0621053	0
1-oleoyl-GPE (18:1)	0	4.34295e-07	>0.999999	0.999999	0.647526	0.647526	1	0	CONSUMED	0.647526	0.647526	0.647526	0
1-oleoyl-GPI (18:1)	0	4.34295e-07	>0.999999	0.999999	0.569285	0.569285	1	0	CONSUMED	0.569285	0.569285	0.569285	0
1-palmitoleoyl-GPC (16:1)	0	4.34295e-07	>0.999999	0.999999	0.788852	0.788852	1	0	CONSUMED	0.788852	0.788852	0.788852	0
1-palmitoyl-2-arachidonoyl-GPC (16:0/20:4n6)	0	4.34295e-07	>0.999999	0.999999	0.535857	0.535857	1	0	CONSUMED	0.535857	0.535857	0.535857	0
1-palmitoyl-2-oleoyl-GPC (16:0/18:1)	0	4.34295e-07	>0.999999	0.999999	0.0122115	0.0122115	1	0	CONSUMED	0.0122115	0.0122115	0.0122115	0
1-palmitoyl-2-palmitoleoyl-GPC (16:0/16:1)	0	4.34295e-07	>0.999999	0.999999	0.477154	0.477154	1	0	CONSUMED	0.477154	0.477154	0.477154	4.62223e-33
1-palmitoyl-2-palmitoleoyl-GPE (16:0/16:1)	0	4.34295e-07	>0.999999	0.999999	0.982041	0.982041	1	0	CONSUMED	0.982041	0.982041	0.982041	0
1-palmitoyl-GPC (16:0)	0	4.34295e-07	>0.999999	0.999999	0.182752	0.182752	1	0	CONSUMED	0.182752	0.182752	0.182752	0
1-palmitoyl-GPE (16:0)	0	4.34295e-07	>0.999999	0.999999	0.539513	0.539513	1	0	CONSUMED	0.539513	0.539513	0.539513	0
1-palmityl-GPC (O-16:0)	0	4.34295e-07	>0.999999	0.999999	0.536767	0.536767	1	0	CONSUMED	0.536767	0.536767	0.536767	0
1-stearoyl-2-arachidonoyl-GPC (18:0/20:4)	0	4.34295e-07	>0.999999	0.999999	0.481954	0.481954	1	0	CONSUMED	0.481954	0.481954	0.481954	0
1-stearoyl-2-docosapentaenoyl-GPC (18:0/22:5n3)	0	4.34295e-07	>0.999999	0.999999	0.550412	0.550412	1	0	CONSUMED	0.550412	0.550412	0.550412	0
1-stearoyl-2-oleoyl-GPC (18:0/18:1)	0	4.34295e-07	>0.999999	0.999999	0.00872357	0.00872357	1	0	CONSUMED	0.00872357	0.00872357	0.00872357	0
1-stearoyl-GPC (18:0)	0	4.34295e-07	>0.999999	0.999999	0.073685	0.073685	1	0	CONSUMED	0.073685	0.073685	0.073685	0
1-stearoyl-GPE (18:0)	0	4.34295e-07	>0.999999	0.999999	0.915311	0.915311	1	0	CONSUMED	0.915311	0.915311	0.915311	1.84889e-32
1-stearoyl-GPI (18:0)	0	4.34295e-07	>0.999999	0.999999	0.623899	0.623899	1	0	CONSUMED	0.623899	0.623899	0.623899	0
1-stearoyl-GPS (18:0)	0	4.34295e-07	>0.999999	0.999999	0.125803	0.125803	1	0	CONSUMED	0.125803	0.125803	0.125803	0
2,2'-methylenebis(6-tert-butyl-p-cresol)	0	4.34295e-07	>0.999999	0.999999	0.585989	0.585989	1	0	CONSUMED	0.585989	0.585989	0.585989	0
2,3-dihydroxy-5-methylthio-4-pentenoate (DMTPA)	0	4.34295e-07	>0.999999	0.999999	0.135011	0.135011	1	0	CONSUMED	0.135011	0.135011	0.135011	0
2'-deoxyguanosine	-1.0365	4.34295e-07	>0.999999	0.999999	0.102035	0.209298	0.487508	-0.312018	CONSUMED	0.114556	0.0999395	0.0916083	0.000134945
2'-deoxyinosine	0	4.34295e-07	>0.999999	0.999999	0.0927428	0.0927428	1	0	CONSUMED	0.0927428	0.0927428	0.0927428	0
2-palmitoyl-galactosylglycerol (16:0)	0	4.34295e-07	>0.999999	0.999999	0.884394	0.884394	1	0	CONSUMED	0.884394	0.884394	0.884394	0
2-palmitoyl-GPC (16:0)	0	4.34295e-07	>0.999999	0.999999	0.875933	0.875933	1	0	CONSUMED	0.875933	0.875933	0.875933	0
3-hydroxyisobutyrate	-0.144416	4.34295e-07	>0.999999	0.999999	0.185527	0.205059	0.904746	-0.0434735	CONSUMED	0.243922	0.156329	0.156329	0.00255755
3-indoxyl sulfate	0.100096	4.34295e-07	>0.999999	0.999999	0.0189165	0.0176485	1.07184	0.030132	PRODUCED	0.0176485	0.0176485	0.0214524	4.82313e-06
4-allylcatechol sulfate	0	4.34295e-07	>0.999999	0.999999	0.594586	0.594586	1	0	CONSUMED	0.594586	0.594586	0.594586	0
5-(galactosylhydroxy)-lysine	0	4.34295e-07	>0.999999	0.999999	0.215918	0.215918	1	0	CONSUMED	0.215918	0.215918	0.215918	0
5,6-dihydrothymine	0	4.34295e-07	>0.999999	0.999999	0.0049701	0.0049701	1	0	CONSUMED	0.0049701	0.0049701	0.0049701	0
6-keto prostaglandin F1alpha	0	4.34295e-07	>0.999999	0.999999	0.881513	0.881513	1	0	CONSUMED	0.881513	0.881513	0.881513	0
6-phosphogluconate	0	4.34295e-07	>0.999999	0.999999	0.692847	0.692847	1	0	CONSUMED	0.692847	0.692847	0.692847	0
7-HOCA	0	4.34295e-07	>0.999999	0.999999	0.580103	0.580103	1	0	CONSUMED	0.580103	0.580103	0.580103	0
allantoic acid	0	4.34295e-07	>0.999999	0.999999	0.627143	0.627143	1	0	CONSUMED	0.627143	0.627143	0.627143	0
behenoyl sphingomyelin (d18:1/22:0)	0	4.34295e-07	>0.999999	0.999999	0.736018	0.736018	1	0	CONSUMED	0.736018	0.736018	0.736018	0
carnosine	0	4.34295e-07	>0.999999	0.999999	0.237461	0.237461	1	0	CONSUMED	0.237461	0.237461	0.237461	0
C-glycosyltryptophan	0	4.34295e-07	>0.999999	0.999999	0.692778	0.692778	1	0	CONSUMED	0.692778	0.692778	0.692778	1.84889e-32
cholesterol	0	4.34295e-07	>0.999999	0.999999	0.498679	0.498679	1	0	CONSUMED	0.498679	0.498679	0.498679	4.62223e-33
cholesterol sulfate	0	4.34295e-07	>0.999999	0.999999	0.551672	0.551672	1	0	CONSUMED	0.551672	0.551672	0.551672	0
cortisol	0	4.34295e-07	>0.999999	0.999999	0.762604	0.762604	1	0	CONSUMED	0.762604	0.762604	0.762604	0
cysteine sulfinic acid	0.0677034	4.34295e-07	>0.999999	0.999999	0.976571	0.931801	1.04805	0.0203807	PRODUCED	1.02939	0.900325	1	0.00457596
daidzein	0	4.34295e-07	>0.999999	0.999999	0.265392	0.265392	1	0	CONSUMED	0.265392	0.265392	0.265392	0
daidzin	0	4.34295e-07	>0.999999	0.999999	0.569824	0.569824	1	0	CONSUMED	0.569824	0.569824	0.569824	0
dehydroascorbate	0	4.34295e-07	>0.999999	0.999999	0.862015	0.862015	1	0	CONSUMED	0.862015	0.862015	0.862015	1.84889e-32
diacetylspermidine	0	4.34295e-07	>0.999999	0.999999	0.06114	0.06114	1	0	CONSUMED	0.06114	0.06114	0.06114	0
dihomolinoleate (20:2n6)	0	4.34295e-07	>0.999999	0.999999	0.240059	0.240059	1	0	CONSUMED	0.240059	0.240059	0.240059	1.15556e-33
dihomolinolenate (20:3n3 or 3n6)	0	4.34295e-07	>0.999999	0.999999	0.142829	0.142829	1	0	CONSUMED	0.142829	0.142829	0.142829	0
dihydroferulate	0	4.34295e-07	>0.999999	0.999999	0.152955	0.152955	1	0	CONSUMED	0.152955	0.152955	0.152955	0
eicosenoate (20:1n9 or 1n11)	0.0241542	4.34295e-07	>0.999999	0.999999	0.479603	0.47164	1.01688	0.00727114	PRODUCED	0.537042	0.508039	0.393727	0.00574127
gamma-glutamylhistidine	0	4.34295e-07	>0.999999	0.999999	0.50169	0.50169	1	0	CONSUMED	0.50169	0.50169	0.50169	0
glycerol 2-phosphate	-0.406292	4.34295e-07	>0.999999	0.999999	0.648825	0.859872	0.75456	-0.122306	CONSUMED	0.403675	0.716812	0.825989	0.0480538
heptanoate (7:0)	-0.142445	4.34295e-07	>0.999999	0.999999	0.439499	0.485107	0.905982	-0.0428803	CONSUMED	0.412753	0.412753	0.492989	0.00214592
hexadecatrienoate (16:3n3)	0	4.34295e-07	>0.999999	0.999999	0.700554	0.700554	1	0	CONSUMED	0.700554	0.700554	0.700554	1.84889e-32
hexadecenedioate (C16:1-DC)	0	4.34295e-07	>0.999999	0.999999	0.830242	0.830242	1	0	CONSUMED	0.830242	0.830242	0.830242	1.84889e-32
indolepropionate	0	4.34295e-07	>0.999999	0.999999	0.830932	0.830932	1	0	CONSUMED	0.830932	0.830932	0.830932	0
maltol	0	4.34295e-07	>0.999999	0.999999	0.0468934	0.0468934	1	0	CONSUMED	0.0468934	0.0468934	0.0468934	0
methyl-4-hydroxybenzoate sulfate	0	4.34295e-07	>0.999999	0.999999	0.605615	0.605615	1	0	CONSUMED	0.605615	0.605615	0.605615	0
N1,N12-diacetylspermine	0	4.34295e-07	>0.999999	0.999999	0.138504	0.138504	1	0	CONSUMED	0.138504	0.138504	0.138504	0
N-acetylcarnosine	-0.0700633	4.34295e-07	>0.999999	0.999999	0.25602	0.268761	0.952596	-0.0210912	CONSUMED	0.25602	0.25602	0.25602	0
N-acetylkynurenine (2)	0	4.34295e-07	>0.999999	0.999999	0.868944	0.868944	1	0	CONSUMED	0.868944	0.868944	0.868944	1.84889e-32
N-acetyltaurine	0	4.34295e-07	>0.999999	0.999999	0.43315	0.43315	1	0	CONSUMED	0.43315	0.43315	0.43315	0
NAD+	0	4.34295e-07	>0.999999	0.999999	0.0891624	0.0891624	1	0	CONSUMED	0.0891624	0.0891624	0.0891624	2.88889e-34
nicotinamide ribonucleotide (NMN)	0	4.34295e-07	>0.999999	0.999999	0.568734	0.568734	1	0	CONSUMED	0.568734	0.568734	0.568734	0
nicotinamide riboside	0	4.34295e-07	>0.999999	0.999999	0.126872	0.126872	1	0	CONSUMED	0.126872	0.126872	0.126872	0
nicotinate ribonucleoside	0	4.34295e-07	>0.999999	0.999999	0.243543	0.243543	1	0	CONSUMED	0.243543	0.243543	0.243543	0
N-oleoylserine	0	4.34295e-07	>0.999999	0.999999	0.481779	0.481779	1	0	CONSUMED	0.481779	0.481779	0.481779	4.62223e-33
oleoyl-linoleoyl-glycerol (18:1/18:2) [2]	0	4.34295e-07	>0.999999	0.999999	0.909469	0.909469	1	0	CONSUMED	0.909469	0.909469	0.909469	0
palmitoyl dihydrosphingomyelin (d18:0/16:0)	0	4.34295e-07	>0.999999	0.999999	0.637807	0.637807	1	0	CONSUMED	0.637807	0.637807	0.637807	0
palmitoyl sphingomyelin (d18:1/16:0)	0	4.34295e-07	>0.999999	0.999999	0.0114007	0.0114007	1	0	CONSUMED	0.0114007	0.0114007	0.0114007	4.5139e-36
phenylacetylmethionine	0	4.34295e-07	>0.999999	0.999999	0.708116	0.708116	1	0	CONSUMED	0.708116	0.708116	0.708116	1.84889e-32
phosphoenolpyruvate (PEP)	0	4.34295e-07	>0.999999	0.999999	0.307144	0.307144	1	0	CONSUMED	0.307144	0.307144	0.307144	0
pterin	-0.000829791	4.34295e-07	>0.999999	0.999999	1.04346	1.04406	0.999425	-0.000249792	CONSUMED	1.10238	1.04054	0.987449	0.00330882
S-1-pyrroline-5-carboxylate	0	4.34295e-07	>0.999999	0.999999	0.385692	0.385692	1	0	CONSUMED	0.385692	0.385692	0.385692	0
S-methylcysteine	0	4.34295e-07	>0.999999	0.999999	0.999388	0.999388	1	0	CONSUMED	0.999388	0.999388	0.999388	1.84889e-32
S-methylcysteine sulfoxide	0	4.34295e-07	>0.999999	0.999999	0.147699	0.147699	1	0	CONSUMED	0.147699	0.147699	0.147699	0
soyasaponin I	0	4.34295e-07	>0.999999	0.999999	0.502046	0.502046	1	0	CONSUMED	0.502046	0.502046	0.502046	0
soyasaponin II	0	4.34295e-07	>0.999999	0.999999	0.323372	0.323372	1	0	CONSUMED	0.323372	0.323372	0.323372	0
soyasaponin III	0	4.34295e-07	>0.999999	0.999999	0.274485	0.274485	1	0	CONSUMED	0.274485	0.274485	0.274485	0
sphingomyelin (d17:1/16:0, d18:1/15:0, d16:1/17:0)	0	4.34295e-07	>0.999999	0.999999	0.591314	0.591314	1	0	CONSUMED	0.591314	0.591314	0.591314	0
sphingomyelin (d18:1/14:0, d16:1/16:0)	0	4.34295e-07	>0.999999	0.999999	0.395403	0.395403	1	0	CONSUMED	0.395403	0.395403	0.395403	0
sphingomyelin (d18:1/17:0, d17:1/18:0, d19:1/16:0)	0	4.34295e-07	>0.999999	0.999999	0.393542	0.393542	1	0	CONSUMED	0.393542	0.393542	0.393542	4.62223e-33
sphingomyelin (d18:1/20:0, d16:1/22:0)	0	4.34295e-07	>0.999999	0.999999	0.652024	0.652024	1	0	CONSUMED	0.652024	0.652024	0.652024	0
sphingomyelin (d18:1/21:0, d17:1/22:0, d16:1/23:0)	0	4.34295e-07	>0.999999	0.999999	0.416653	0.416653	1	0	CONSUMED	0.416653	0.416653	0.416653	0
sphingomyelin (d18:1/22:1, d18:2/22:0, d16:1/24:1)	0	4.34295e-07	>0.999999	0.999999	0.6269	0.6269	1	0	CONSUMED	0.6269	0.6269	0.6269	0
sphingomyelin (d18:1/24:1, d18:2/24:0)	0	4.34295e-07	>0.999999	0.999999	0.707574	0.707574	1	0	CONSUMED	0.707574	0.707574	0.707574	1.84889e-32
sphingomyelin (d18:2/23:0, d18:1/23:1, d17:1/24:1)	0	4.34295e-07	>0.999999	0.999999	0.587423	0.587423	1	0	CONSUMED	0.587423	0.587423	0.587423	0
stearoyl sphingomyelin (d18:1/18:0)	0	4.34295e-07	>0.999999	0.999999	0.582483	0.582483	1	0	CONSUMED	0.582483	0.582483	0.582483	0
suberate (C8-DC)	0.0406324	4.34295e-07	>0.999999	0.999999	3.14882	3.06138	1.02856	0.0122316	PRODUCED	2.83563	3.36552	3.24531	0.0771788
tricosanoyl sphingomyelin (d18:1/23:0)	0	4.34295e-07	>0.999999	0.999999	0.441261	0.441261	1	0	CONSUMED	0.441261	0.441261	0.441261	0
urate	0	4.34295e-07	>0.999999	0.999999	0.0479526	0.0479526	1	0	CONSUMED	0.0479526	0.0479526	0.0479526	0

## Sheet: L iners S Vs BHI
Metabolite	log2 (avg bact/media)	minus log10 q value	P value	q value	L iners S Mean	BL BHI Mean	Fold change	log fold change	Metabolite direction	L_iners_S	L_iners_S	L_iners_S	Variance
(3'-5')-adenylyladenosine	-2.80601	0.781998	0.1	0.165197	0.251996	1.76232	0.142991	-0.844692	CONSUMED	0.268018	0.255517	0.232453	0.00032551
(3'-5')-adenylyluridine	0.545433	0.781998	0.1	0.165197	2.52011	1.72675	1.45946	0.164192	PRODUCED	2.67473	2.41684	2.46877	0.0186039
(3'-5')-cytidylyladenosine	-0.45269	0.781998	0.1	0.165197	1.03886	1.42177	0.730679	-0.136273	CONSUMED	1.08922	1	1.02735	0.00208957
(3'-5')-cytidylylcytidine	0.712243	0.781998	0.1	0.165197	1.73584	1.05951	1.63835	0.214406	PRODUCED	1.90445	1.54094	1.76215	0.0335535
(3'-5')-cytidylylguanosine	1.43741	0.781998	0.1	0.165197	2.93668	1.08431	2.70834	0.432703	PRODUCED	2.97807	2.22704	3.60495	0.475943
(3'-5')-cytidylyluridine	1.86979	0.781998	0.1	0.165197	5.44314	1.48931	3.6548	0.562863	PRODUCED	5.68856	5.24361	5.39725	0.0510754
(3'-5')-guanylyladenosine	-2.69975	0.781998	0.1	0.165197	0.535049	3.47616	0.15392	-0.812706	CONSUMED	0.572128	0.506634	0.526387	0.00112865
(3'-5')-guanylylcytidine	-0.676563	0.781998	0.1	0.165197	1.85102	2.95853	0.625654	-0.203666	CONSUMED	1.97698	1.75914	1.81693	0.0127342
(3'-5')-guanylyluridine	0.458905	0.781998	0.1	0.165197	3.05883	2.22542	1.3745	0.138144	PRODUCED	3.27436	2.93469	2.96745	0.0351069
(3'-5')-uridylyladenosine	-2.03557	0.781998	0.1	0.165197	1.1899	4.8784	0.243911	-0.612768	CONSUMED	1.22833	1.19667	1.14468	0.00178382
(3'-5')-uridylylguanosine	-0.130099	0.781998	0.1	0.165197	2.07849	2.27464	0.913769	-0.0391638	CONSUMED	2.17671	2.04878	2.00999	0.00761059
(3'-5')-uridylyluridine	1.41316	0.781998	0.1	0.165197	3.72565	1.39894	2.6632	0.425405	PRODUCED	3.98993	3.52684	3.6602	0.0568272
(N(1) + N(8))-acetylspermidine	0.23184	0.781998	0.1	0.165197	1.40772	1.19874	1.17433	0.0697907	PRODUCED	1.48443	1.37438	1.36434	0.00443914
12-ketolithocholate	-0.270664	0.781998	0.1	0.165197	0.623802	0.752531	0.828938	-0.0814779	CONSUMED	0.634901	0.653258	0.583246	0.00131783
1-methyl-5-imidazolelactate	0.940976	0.781998	0.1	0.165197	1.75931	0.916389	1.91983	0.283262	PRODUCED	1.62062	1.83376	1.82355	0.0144517
1-methyladenine	1.14511	0.781998	0.1	0.165197	1.615	0.730232	2.21162	0.344711	PRODUCED	1.73014	1.59494	1.51991	0.0113511
1-methyl-beta-carboline-3-carboxylic acid	-0.300387	0.781998	0.1	0.165197	3.80728	4.68856	0.812034	-0.0904255	CONSUMED	4.16151	3.64588	3.61444	0.094358
1-methylguanidine	-0.647348	0.781998	0.1	0.165197	2.3924	3.74718	0.638453	-0.194871	CONSUMED	2.57814	2.19244	2.40662	0.0373437
1-methylhistidine	1.74531	0.781998	0.1	0.165197	0.837319	0.249746	3.35268	0.525392	PRODUCED	0.78838	0.925189	0.798388	0.00581591
1-ribosyl-imidazoleacetate	-1.04965	0.781998	0.1	0.165197	0.516733	1.06965	0.483084	-0.315977	CONSUMED	0.673356	0.78702	0.0898222	0.139919
2,3-dihydroxy-5-methylthio-4-pentenoate (DMTPA)	2.79192	0.781998	0.1	0.165197	0.935025	0.135011	6.92553	0.840453	PRODUCED	1	0.933697	0.87138	0.00413712
2,3-dihydroxyisovalerate	-0.365206	0.781998	0.1	0.165197	1.14892	1.47988	0.776358	-0.109938	CONSUMED	1.26005	1.02092	1.16579	0.0145099
2,6-dihydroxybenzoic acid	0.210285	0.781998	0.1	0.165197	1.0848	0.937661	1.15692	0.063302	PRODUCED	1.17529	1.04009	1.039	0.00614282
2'-AMP	0.23701	0.781998	0.1	0.165197	1.2391	1.05138	1.17855	0.0713472	PRODUCED	1.3154	1.19046	1.21144	0.00447615
2'-deoxyadenosine	-0.857794	0.781998	0.1	0.165197	0.587639	1.06496	0.551796	-0.258222	CONSUMED	0.594218	0.591315	0.577385	8.0975e-05
2'-deoxyadenosine 5'-monophosphate	3.23037	0.781998	0.1	0.165197	6.78783	0.723257	9.38509	0.972438	PRODUCED	7.16742	6.45147	6.74461	0.129549
2'-deoxycytidine	-2.85291	0.781998	0.1	0.165197	0.161588	1.1674	0.138417	-0.858812	CONSUMED	0.161588	0.161588	0.161588	0
2'-deoxyuridine	-3.55285	0.781998	0.1	0.165197	0.085512	1.00355	0.0852091	-1.06951	CONSUMED	0.085512	0.085512	0.085512	2.88889e-34
2-hydroxy-3-methylvalerate	3.42908	0.781998	0.1	0.165197	10.3504	0.960957	10.771	1.03226	PRODUCED	11.4458	9.63571	9.96978	0.927822
2-hydroxy-4-(methylthio)butanoic acid	7.46985	0.781998	0.1	0.165197	1.02922	0.00580578	177.275	2.24865	PRODUCED	1.13531	0.95235	1	0.00900888
2-hydroxybutyrate/2-hydroxyisobutyrate	2.45728	0.781998	0.1	0.165197	5.64396	1.02771	5.49179	0.739714	PRODUCED	6.24696	5.1008	5.58412	0.331103
2-hydroxyglutarate	0.847361	0.781998	0.1	0.165197	1.85012	1.0283	1.79921	0.255081	PRODUCED	1.89408	1.73716	1.91912	0.00972696
2-hydroxyhippurate (salicylurate)	-0.498022	0.781998	0.1	0.165197	1.17746	1.6629	0.708077	-0.149919	CONSUMED	1.19063	1.08467	1.25709	0.00756227
2-keto-3-deoxy-gluconate	1.70296	0.781998	0.1	0.165197	1.90885	0.586314	3.25568	0.512642	PRODUCED	2.15779	1.76721	1.80156	0.0467721
2-methylcitrate/homocitrate	-0.271724	0.781998	0.1	0.165197	1.83135	2.2109	0.828329	-0.0817971	CONSUMED	1.90722	1.75885	1.82797	0.0055122
2-O-methylascorbic acid	1.036	0.781998	0.1	0.165197	1.43776	0.701162	2.05054	0.311867	PRODUCED	1.49571	1.4439	1.37366	0.00375215
2'-O-methyluridine	0.203828	0.781998	0.1	0.165197	1.06905	0.928198	1.15175	0.0613583	PRODUCED	1.18671	1.01197	1.00848	0.0103849
2-oxoarginine	2.57054	0.781998	0.1	0.165197	4.08763	0.688117	5.9403	0.773809	PRODUCED	4.32911	3.93901	3.99477	0.0445116
2-phosphoglycerate	4.83928	0.781998	0.1	0.165197	7.4946	0.261807	28.6264	1.45677	PRODUCED	9.32355	10.3373	2.82293	16.6253
2-piperidinone	-0.666943	0.781998	0.1	0.165197	1.09255	1.73465	0.62984	-0.20077	CONSUMED	1.15469	1.09571	1.02725	0.00406736
2-pyrrolidinone	-0.270672	0.781998	0.1	0.165197	1.47119	1.7748	0.828934	-0.0814802	CONSUMED	1.58374	1.45584	1.37401	0.0111731
3-(4-hydroxyphenyl)lactate (HPLA)	4.95769	0.781998	0.1	0.165197	14.4397	0.464669	31.0752	1.49241	PRODUCED	15.2629	14.1371	13.9191	0.520122
3-amino-2-piperidone	0.428045	0.781998	0.1	0.165197	3.26545	2.42711	1.34541	0.128854	PRODUCED	3.523	3.19509	3.07826	0.0531608
3'-AMP	1.6784	0.781998	0.1	0.165197	3.69603	1.15474	3.20074	0.50525	PRODUCED	3.96576	3.4219	3.70042	0.0739585
3-formylindole	-1.3875	0.781998	0.1	0.165197	1.15767	3.02876	0.382226	-0.41768	CONSUMED	1.25486	1.11341	1.10475	0.00710305
3-hydroxy-3-methylglutarate	0.243214	0.781998	0.1	0.165197	1.42192	1.20132	1.18363	0.0732147	PRODUCED	1.39532	1.42233	1.4481	0.000696418
3-hydroxyadipate	-0.783174	0.781998	0.1	0.165197	0.655903	1.12875	0.581087	-0.235759	CONSUMED	0.648562	0.64322	0.675928	0.000307867
3-hydroxybutyrate (BHBA)	0.640488	0.781998	0.1	0.165197	1.59964	1.02616	1.55886	0.192806	PRODUCED	1.70076	1.47308	1.62507	0.013444
3-hydroxyhippurate	-0.821917	0.781998	0.1	0.165197	0.603	1.06596	0.56569	-0.247422	CONSUMED	0.546309	0.616545	0.646145	0.0026294
3-indoleglyoxylic acid	-2.84192	0.781998	0.1	0.165197	0.851806	6.10722	0.139475	-0.855502	CONSUMED	0.916013	0.816967	0.822438	0.00309934
3-indoxyl sulfate	1.72005	0.781998	0.1	0.165197	0.0581425	0.0176485	3.29447	0.517786	PRODUCED	0.0612201	0.0565917	0.0566156	7.104e-06
3-methyl-2-oxovalerate	2.23556	0.781998	0.1	0.165197	1.09201	0.231876	4.70947	0.672972	PRODUCED	1.23161	0.980209	1.06422	0.0163806
3-methylhistidine	0.838721	0.781998	0.1	0.165197	2.02011	1.12952	1.78846	0.25248	PRODUCED	2.08586	2.0555	1.91898	0.00790163
3-phosphoglycerate	3.11397	0.781998	0.1	0.165197	3.32337	0.383866	8.65764	0.9374	PRODUCED	3.82141	3.14628	3.00243	0.191205
3-sulfo-alanine	-0.446605	0.781998	0.1	0.165197	1.20816	1.64651	0.733768	-0.134441	CONSUMED	1.26443	1.13366	1.22638	0.0045245
4-acetamidobutanoate	0.604614	0.781998	0.1	0.165197	1.71213	1.12598	1.52057	0.182007	PRODUCED	1.54361	1.91377	1.67901	0.0350763
4-ethylcatechol sulfate	0.325118	0.781998	0.1	0.165197	1.05286	0.840426	1.25277	0.0978701	PRODUCED	1.14394	1	1.01464	0.00627495
4-ethylphenyl sulfate	0.257685	0.781998	0.1	0.165197	1.19175	0.996813	1.19556	0.0775709	PRODUCED	1.32971	1.13683	1.10871	0.0144719
4-guanidinobutanoate	-1.51012	0.781998	0.1	0.165197	1.16289	3.3123	0.351083	-0.454591	CONSUMED	1.26126	1.10461	1.1228	0.0073398
4-hydroxyphenylacetate	3.24099	0.781998	0.1	0.165197	8.03225	0.849574	9.45444	0.975636	PRODUCED	8.58963	7.94521	7.56191	0.269735
4-hydroxyphenylpyruvate	4.60869	0.781998	0.1	0.165197	3.71831	0.152402	24.398	1.38735	PRODUCED	4.04793	3.58236	3.52464	0.0823212
[truncated: 536 more rows]
