# Supplementary material for: Characterizing species-specific metabolic signatures in vaginal microbiota across planktonic and biofilm states
Source: Biofilm. 2025 Nov 13;10:100330. doi: 10.1016/j.bioflm.2025.100330 (PMC12682059; doi:10.1016/j.bioflm.2025.100330)
Supplement: Multimedia component 4 [file mmc4.zip]

Archive with 1 entries (1 files):
- bioflm_100330_Supplementary Table 1_V2_mmc4.XLSX
